# Supplementary material for: Connections and containers: Using genetic data to understand how watershed evolution and human activities influence cutthroat trout biogeography
Source: PLoS One. 2018 Aug 10;13(8):e0202043. doi: 10.1371/journal.pone.0202043 (PMC6086439; doi:10.1371/journal.pone.0202043)
Supplement: S1 Table — Population ID’s are defined by Table 1 and listed in the same order of the first column. (XLSX) [file pone.0202043.s001.xlsx]

## Sheet: matirx
		Almo Creek, ID	Grape Creek, ID	Cassia Creek, ID	Basin Creek, ID	Clear Creek, UT	Dempsey Creek, ID	E Bob Smith Creek, ID	Eight Mile Canyon Creek, ID	First Creek, ID	Fish Creek, ID	Garden Creek, ID	George Creek, UT	Gibson Jack Creek, ID	Goodenough Creek, ID	Harkness Creek, ID	Inman Creek, ID	Johnson Creek, UT	LHF Marsh Creek, ID	Maple Creek, ID	Mill Creek, ID	One Mile Creek, UT	Pebble Creek, ID	Pine Creek, ID	Robbers Roost Creek, ID	Second Creek, ID	Six Mile Creek, ID	Third Creek, ID	Toponce Creek, ID	Walker Creek, ID	Wildcat Creek, UT
		1	2	3	4	5	6	7	8	9	10	11	12	13	14	15	16	17	18	19	20	21	22	23	24	25	26	27	28	29	30
Almo Creek, ID	1	0	30597.2	108738	56701.6	115694	299085	290312	90770.1	544699	299741	305532	45774.6	237451	284334	274450	259328	39831	341642	543193	330302	40385.9	318954	445372	265161	542016	95239.3	544429	352878	263835	43258.1
Grape Creek, ID	2	0.31542	0	105668	55266.4	112625	296015	287242	87700.3	541630	296671	302462	42704.8	234382	281264	271380	256258	38395.7	338572	540124	327233	37316.2	315884	442302	262092	538946	92169.5	541360	349808	260765	41822.8
Cassia Creek, ID	3	0.14537	0.23478	0	133407	96965.8	259112	250340	72041.5	504727	259768	265559	114067	197479	244361	234478	219355	116537	301670	503221	290330	91781	278981	405400	225189	502043	76510.7	504457	312905	223863	119964
Basin Creek, ID	4	0.22612	0.31329	0.12432	0	140364	323754	314981	115439	569369	324410	330201	70443.8	262121	309003	299119	283997	64001.6	366311	567863	354972	65055.1	343623	470041	289831	566685	119908	569099	377547	288504	39903.8
Clear Creek, UT	5	0.27636	0.37236	0.19043	0.28531	0	287312	278540	52404.6	532927	287968	293759	121024	225679	272561	262678	247555	123493	329870	531421	318530	98737.2	307181	433600	253389	530243	50431.1	532657	341105	252063	126920
Dempsey Creek, ID	6	0.33337	0.37705	0.22905	0.30511	0.38633	0	15203.4	262388	553097	12171.5	98594.7	304414	70096.8	77396.7	31773	58624.2	306883	134705	551591	123365	282127	31384.6	356099	35773.5	550413	266857	552827	65308.4	56898.2	310310
E Bob Smith Creek, ID	7	0.41739	0.50827	0.33598	0.40825	0.47459	0.17419	0	253615	544324	15859.5	89822.2	295641	61324.2	68624.2	23000.4	49851.6	298111	125933	542819	114593	273355	35072.6	347326	27001	541641	258085	544055	68996.4	48125.6	301538
Eight Mile Canyon Creek, ID	8	0.38288	0.49388	0.29343	0.37688	0.40535	0.4711	0.54024	0	508003	263044	268835	96099.3	200755	247637	237754	222631	98568.6	304946	506497	293606	73812.9	282257	408676	228465	505319	31949.5	507733	316181	227139	101996
First Creek, ID	9	0.28195	0.36012	0.18336	0.24744	0.33519	0.24092	0.35982	0.40657	0	553753	559544	550029	491464	538346	528463	513340	552498	595655	277238	584315	527742	572966	699385	519174	11910.4	512472	14324.1	606890	517848	555925
Fish Creek, ID	10	0.28866	0.37673	0.20995	0.28032	0.35106	0.06451	0.15253	0.43241	0.22123	0	99250.9	305070	70752.9	78052.9	32429.1	59280.3	307539	135361	552247	124022	282783	22973.2	356755	36429.7	551069	267513	553483	56897	57554.3	310966
Garden Creek, ID	11	0.29161	0.37196	0.19249	0.26501	0.36329	0.18318	0.30127	0.42687	0.22144	0.14695	0	310861	76544	35142.8	73960.4	65071.4	313330	73387.1	558038	62047.4	288575	118464	362546	64671.5	556861	273304	559274	152388	44563.4	316757
George Creek, UT	12	0.18065	0.29949	0.12168	0.19325	0.28622	0.2509	0.3448	0.34204	0.1883	0.20856	0.20923	0	242781	289663	279779	264657	53573.1	346972	548523	335632	45715.2	324283	450702	270491	547345	100569	549759	358207	269164	57000.2
Gibson Jack Creek, ID	13	0.23592	0.3064	0.11553	0.21312	0.29353	0.19579	0.28449	0.3481	0.19587	0.17484	0.18165	0.15731	0	55346	45462.5	30340	245250	112654	489958	101315	220494	89966	294466	36173.6	488780	205224	491194	123890	34847.4	248677
Goodenough Creek, ID	14	0.27286	0.36126	0.15389	0.23475	0.3146	0.15798	0.26396	0.39208	0.17695	0.12052	0.14974	0.19351	0.12489	0	52762.4	43873.4	292132	71253.2	536840	59913.4	267377	97266	341348	43473.5	535663	252106	538076	131190	23365.4	295559
Harkness Creek, ID	15	0.40777	0.46086	0.29416	0.36677	0.47003	0.14444	0.31212	0.54527	0.31691	0.16626	0.2504	0.3337	0.25439	0.24192	0	33989.9	282249	110071	526957	98731.1	257493	51642.2	331465	11139.2	525779	242223	528193	85566	32263.8	285676
Inman Creek, ID	16	0.22742	0.30163	0.11603	0.21958	0.28479	0.12537	0.20558	0.33616	0.15721	0.10514	0.09145	0.14786	0.08211	0.0704	0.20268	0	267126	101182	511834	89842.1	242371	78493.5	316342	24701	510657	227100	513070	112417	23374.9	270553
Johnson Creek, UT	17	0.14909	0.32369	0.14624	0.23858	0.23044	0.36857	0.45359	0.38355	0.31703	0.33593	0.33257	0.20522	0.24385	0.28596	0.45031	0.24571	0	349441	550992	338101	48184.5	326752	453171	272960	549814	103038	552228	360676	271634	50558
LHF Marsh Creek, ID	18	0.30046	0.36449	0.22152	0.29143	0.39178	0.24709	0.3784	0.47703	0.23285	0.2241	0.22841	0.25374	0.2132	0.19503	0.31587	0.16552	0.34878	0	594149	45422.8	324685	154574	398657	100782	592971	309415	595385	188498	80673.9	352868
Maple Creek, ID	19	0.27022	0.35775	0.17301	0.25103	0.33776	0.25521	0.34952	0.42466	0.18734	0.21469	0.23787	0.20181	0.20567	0.20286	0.32492	0.1836	0.3073	0.23529	0	582809	526236	571460	697879	517668	274555	510966	276968	605384	516342	554419
Mill Creek, ID	20	0.27321	0.35253	0.16186	0.22255	0.32831	0.21946	0.33668	0.41187	0.14435	0.18522	0.17472	0.20115	0.19357	0.14024	0.2761	0.14053	0.30668	0.1684	0.20089	0	313345	143235	387317	89442.2	581631	298075	584045	177158	69334.1	341528
One Mile Creek, UT	21	0.15665	0.26933	0.0849	0.14703	0.19416	0.30519	0.39473	0.27899	0.25566	0.27421	0.26295	0.15432	0.17213	0.23236	0.38141	0.18448	0.14855	0.29874	0.25924	0.25177	0	301997	428415	248204	525058	78282.1	527472	335920	246878	51611.6
Pebble Creek, ID	22	0.30589	0.39687	0.22655	0.30488	0.3619	0.0817	0.17313	0.42598	0.24304	0.04646	0.14818	0.22675	0.18526	0.15956	0.17154	0.10493	0.34315	0.26453	0.24126	0.2207	0.27791	0	375968	55642.8	570283	286726	572696	40199	76767.4	330179
Pine Creek, ID	23	0.2449	0.32446	0.12017	0.20543	0.30465	0.20408	0.31125	0.37087	0.15534	0.17365	0.1781	0.13332	0.12679	0.08638	0.24734	0.09448	0.27505	0.18168	0.18521	0.13373	0.20981	0.20112	0	322176	696701	413145	699115	409892	320850	456598
Robbers Roost Creek, ID	24	0.29615	0.37459	0.19103	0.29866	0.36149	0.22318	0.30761	0.43761	0.26538	0.19484	0.22437	0.23828	0.18201	0.18429	0.23779	0.14922	0.32894	0.23077	0.22825	0.19403	0.26349	0.17223	0.14405	0	516490	232934	518904	89566.6	22975	276387
Second Creek, ID	25	0.30655	0.37126	0.206	0.26281	0.34584	0.26153	0.37827	0.40962	0.10718	0.24422	0.25016	0.22	0.22048	0.22293	0.34491	0.17965	0.33524	0.25258	0.21466	0.20479	0.267	0.26585	0.2109	0.28234	0	509788	9957.41	604206	515164	553241
Six Mile Creek, ID	26	0.43	0.52705	0.32399	0.41883	0.43579	0.50004	0.56652	0.10545	0.44371	0.45461	0.44861	0.36006	0.37345	0.41747	0.57224	0.35586	0.41527	0.5081	0.45311	0.44093	0.32663	0.45039	0.39492	0.46735	0.43885	0	512202	320650	231608	106465
Third Creek, ID	27	0.40383	0.48381	0.29299	0.34059	0.46019	0.33719	0.4626	0.54054	0.19135	0.29682	0.31347	0.28943	0.29555	0.26162	0.41848	0.25251	0.43168	0.27642	0.25588	0.23533	0.36668	0.33676	0.24065	0.3571	0.24528	0.57198	0	606620	517578	555655
Toponce Creek, ID	28	0.30787	0.408	0.19045	0.25899	0.3629	0.0924	0.23737	0.45121	0.2151	0.07671	0.13778	0.19506	0.17692	0.14696	0.16447	0.11951	0.34901	0.24525	0.22067	0.174	0.26243	0.05014	0.16874	0.18584	0.25302	0.48533	0.29223	0	110691	364103
Walker Creek, ID	29	0.30264	0.38994	0.20887	0.28262	0.34107	0.17486	0.23966	0.40811	0.22296	0.15805	0.16841	0.24093	0.15532	0.12093	0.21633	0.09165	0.32472	0.24679	0.22524	0.20058	0.27245	0.13208	0.17703	0.18995	0.24652	0.4322	0.32644	0.13722	0	275061
Wildcat Creek, UT	30	0.46606	0.51522	0.35494	0.35319	0.50917	0.50727	0.60538	0.63931	0.4381	0.46913	0.4745	0.3843	0.42191	0.42331	0.58471	0.42055	0.48639	0.4965	0.44916	0.40061	0.42162	0.49729	0.38618	0.48521	0.4754	0.67057	0.50675	0.47248	0.48434	0
Distance on top		0.284099
Fst on bottom
