# Supplementary material for: Connections and containers: Using genetic data to understand how watershed evolution and human activities influence cutthroat trout biogeography
Source: PLoS One. 2018 Aug 10;13(8):e0202043. doi: 10.1371/journal.pone.0202043 (PMC6086439; doi:10.1371/journal.pone.0202043)
Supplement: S2 Table — Stocking records of cutthroat trout obtained from the Idaho Department of Fish and Game historical stocking records database (https://idfg.idaho.gov/fish/stocking) for the years 1967 to 2016. (CSV) [file pone.0202043.s002.csv]

Name	Location	Total Stocking Events	Total Number stocked	UM zone	northing	easting	Latitude	Longitude
Airplane Lake unnamed lake on 24k topo	Big Lost Basin	2	1812	11T	731745	4851804	43.78294383	-114.1200075
Angel Lake	Big Lost Basin	1	650	11T	737306	4854023	43.80112908	-114.0500058
Arrowhead Lake	Big Lost Basin	8	13834	11T	734002	4847577	43.74422127	-114.0938365
Baptie Lake	Big Lost Basin	8	6559	11T	740220	4851374	43.77636671	-114.0150162
Betty Lake	Big Lost Basin	17	39305	11T	740379	4852398	43.78552228	-114.0125843
Big Fall Creek Lake	Big Lost Basin	12	16317	11T	721170	4861542	43.87376661	-114.2472494
Boulder Lake	Big Lost Basin	9	13933	11T	730882	4853459	43.79809697	-114.1300064
Boulder Lake #1	Big Lost Basin	2	1019	11T	730062	4853893	43.802256	-114.1400006
Boulder Lake #2	Big Lost Basin	5	2511	11T	730062	4853893	43.802256	-114.1400006
Dike Lake	Blackfoot Basin	1	18900	11T	690959	4888665	44.12621703	-114.6131513
East Fork Big Lost River	Tributary of Big Lost River	3	21558	11T	731796	4866981	43.91940377	-114.1127926
Goat Lake	Big Lost Basin	17	28290	11T	739776	4851611	43.77864214	-114.0204201
Kane Lake	Big Lost Basin	17	26942	11T	728536	4851945	43.78521272	-114.1597783
North Fork Big Lost River	Tributary of Big Lost River	62	122443	11T	732683	4869602	43.94269139	-114.1006126
North Fork Lake	Big Lost Basin	3	5800	11T	708933	4865431	43.91232235	-114.3978716
Surprise Valley Lake #2	Big Lost Basin	2	1150	11T	739729	4856859	43.82584526	-114.0186556
Washington Lake	Big Lost Basin	3	1655	11T	729654	4853364	43.7976261	-114.1452931
Wild Horse Creek	Tributary of East Fork Big Lost River	3	4127	11T	733485	4865709	43.90743086	-114.0923389
Wildhorse Lake #1	Big Lost Basin	1	816	11T	731279	4849196	43.75963762	-114.1269153
Wildhorse Lake #2	Big Lost Basin	1	1632	11T	730978	4850697	43.77322963	-114.1300041
Cedar Creek Reservoir Roseworth Reservoir	Salmon Falls Basin	4	87738	11T	674631	4674906	42.20680252	-114.8845623
Spring Creek	Tributary of Camas Creek	2	17345	11T	689229	4794331	43.27800231	-114.6679067
Eagle Spring Creek	Tributary of Cottonwood Creek	2	3960	11T	721435	4667883	42.13174042	-114.3207971
East Fork Dry Creek	Tributary of Dry Creek	1	1920	11T	734910	4685105	42.28272202	-114.1509904
Pit Creek	Tributary of East Fork Dry Creek	1	12000	11T	734600	4683224	42.26589588	-114.1555071
Trout Creek	Tributary of Goose Creek	4	35206	11T	733937	4658615	42.0447284	-114.1734121
Winecup Creek	Tributary of Goose Creek	1	1104	11T	725266	4664340	42.09877208	-114.2758614
Goose Creek	Tributary of Milner Lake	7	58726	11T	726111	4660795	42.0666367	-114.2670241
Cottonwood Creek	Tributary of Rock Creek	2	22376	11T	715848	4703403	42.452868	-114.3750814
Fourth Fork Rock Creek	Tributary of Rock Creek	1	4860	11T	725358	4680612	42.24513078	-114.2684541
Big Creek	Tributary of Shoshone Creek	20	173953	11T	720897	4660751	42.06772831	-114.3299947
Cottonwood Creek	Tributary of Shoshone Creek	5	11044	11T	719479	4663248	42.09059194	-114.3461798
Hot Creek	Tributary of Shoshone Creek	1	2376	11T	713262	4652989	42.00000528	-114.4250103
Rock Creek	Tributary of Snake River	4	18677	11T	725558	4688349	42.31467428	-114.2630198
Devils Corral Lake	Upper Snake-Rock Basin	1	800	11T	716401	4720190	42.60373384	-114.3620119
Lower Deep Creek Reservoir	Upper Snake-Rock Basin	13	556500	11T	695591	4685612	42.29816879	-114.6272471
Vineyard Lake	Upper Snake-Rock Basin	2	5284	11T	717769	4718811	42.59094217	-114.3458799
Alder Creek	Tributary of Bear River	3	1767	12T	292090	4856571	43.83292126	-113.58595
Aldous Lake Mickeys Lake	Beaver-Camas Basin	14	21536	12T	432461	4930188	44.52185427	-111.8498882
Alexander Reservoir	Bear Lake Basin	1	1250	12T	446212	4722668	42.65459447	-111.6562427
American Falls Reservoir	American Falls Basin	21	3000852	12T	351378	4747507	42.86569238	-112.8194151
Angus Creek	Tributary of Blackfoot River	6	21265	12T	472689	4741342	42.82415554	-111.3341186
Angus Pond #3	Blackfoot Basin	5	14940	12T	467447	4741531	42.82565242	-111.398258
Antelope Creek	Tributary of South Fork Snake River	1	10656	12T	457147	4819873	43.53056964	-111.5303354
Ashton Reservoir	Upper Henrys Basin	4	42814	12T	461747	4883267	44.10158677	-111.4779401
Bacon Creek	Tributary of Lanes Creek	5	11592	12T	477940	4741864	42.82902572	-111.2698999
Badger Creek	Tributary of Teton River	2	203680	12T	477452	4862493	43.91520279	-111.2808382
Bailey Creek	Tributary of Bear River	2	13215	12T	451542	4713448	42.57192044	-111.5904326
Bear Canyon	Tributary of Diamond Creek	2	4780	12T	482818	4730444	42.72630939	-111.2098714
Bear Creek	Tributary of Corral Creek	3	65040	12T	440552	4753763	42.93417882	-111.7285699
Bear Creek	Tributary of Palisades Reservoir	5	95320	12T	480111	4791475	43.27582862	-111.245111
Bear Lake	Bear Lake Basin	38	1645273	12T	471220	4653497	42.03298507	-111.34769
Bear River	Tributary of Great Salt Lake	27	263453	12T	425038	4658397	42.07406548	-111.9061932
Beaver Creek	Tributary of Camas Creek	1	1800	12T	404362	4919908	44.42614686	-112.2015102
Beaver Creek	Tributary of Preuss Creek	4	3643	12T	488987	4699143	42.44453463	-111.133915
Beaver Dam Creek	Tributary of Crow Creek	4	5080	12T	485008	4705257	42.49952983	-111.1824582
Bechler Creek	Tributary of Stump Creek	2	2800	12T	488720	4745466	42.86169776	-111.1380814
Bellas Canyon Lake #1	Big Lost Basin	14	16015	12T	260065	4851857	43.78080239	-113.9816631
Bellas Canyon Lake #2	Big Lost Basin	4	2539	12T	259696	4852567	43.7870663	-113.9865606
Big Creek Lake	Little Lost Basin	2	4968	12T	454398	4658734	42.07935479	-111.5513162
Big Elk Creek	Tributary of Palisades Reservoir	2	60375	12T	492621	4797652	43.33167649	-111.0910217
Big Lake	Big Lost Basin	15	42343	12T	269843	4845800	43.72944911	-113.8577093
Big Lost River	Tributary of Dry Channel Big Lost River	1	19910	12T	351612	4849767	43.78607461	-112.8441948
Birch Creek	Tributary of Mink Creek	1	1005	12T	444134	4674092	42.21700267	-111.6768696
Bitch Creek	Tributary of Teton River	3	502724	12T	490157	4867664	43.96203967	-111.1226921
Black Springs Creek	Tributary of Henrys Fork	1	21000	12T	457335	4877655	44.05081802	-111.5326089
Blackfoot Reservoir	Blackfoot Basin	111	8322559	12T	450174	4752352	42.92216309	-111.6105284
Blackfoot River (Black Foot Reservoir to Headwaters)	Tributary of Snake River	51	2158404	12T	441615	4761503	43.00395533	-111.7163516
Blackfoot River (Mouth to Blackfoot Dam)	Tributary of Snake River	13	1453370	12T	440354	4760436	42.99424979	-111.7317081
Bloomington Lake	Bear Lake Basin	18	341874	12T	452416	4666007	42.14473806	-111.5758696
Blue Creek Reservoir	Lower Henrys Basin	14	51103	12T	451248	4897067	44.22520048	-111.6103898
Bobber Lake	Big Lost Basin	11	8717	12T	269741	4836223	43.64329366	-113.8548834
Boulder Creek	Tributary of Stump Creek	7	10272	12T	488217	4743382	42.84292314	-111.1441951
Brockie Lake	Big Lost Basin	13	20640	12T	270263	4841386	43.68988568	-113.8506174
Brockman Creek	Tributary of Grays Lake Outlet	4	37234	12T	459490	4784230	43.20976512	-111.4987037
Browns Canyon	Tributary of Lanes Creek	3	4708	12T	477566	4748445	42.88827813	-111.2747383
Brush Creek	Tributary of Rawlins Creek	9	46547	12T	429338	4774686	43.12161241	-111.8686424
Brush Creek	Tributary of South Fork Tincup Creek	5	7140	12T	487632	4756978	42.96534874	-111.1516538
Buffalo River	Tributary of Henrys Fork	1	5700	12T	472345	4919893	44.43180503	-111.3474667
Burns Canyon	Tributary of South Fork Snake River	5	283583	12T	461769	4827693	43.60123108	-111.4736884
Camas Creek	Tributary of Mud Lake	4	470232	12T	397361	4862208	43.90583059	-112.2781772
Canyon Creek	Tributary of Teton River	3	161100	12T	464050	4855585	43.852475	-111.4472921
Chesterfield Reservoir	Portneuf Basin	10	720540	12T	422152	4748926	42.88896889	-111.9533742
Ching Creek	Tributary of Spring Creek	2	3000	12T	431832	4925243	44.47728163	-111.85715
Chippy Creek	Tributary of Lanes Creek	4	14288	12T	472561	4752634	42.92583692	-111.3362361
Clark Creek	Tributary of Grays Lake Outlet	1	900	12T	464790	4779759	43.16977169	-111.4331745
Clark Lake	Upper Henrys Basin	2	2000	12T	470246	4953541	44.7346343	-111.375785
Clear Lake	Big Lost Basin	12	8073	12T	260387	4850870	43.77203229	-113.9772262
Conant Creek	Tributary of Fall River	1	1560	12T	466051	4874954	44.02695581	-111.4236326
Condie Reservoir	Middle Bear Basin	1	6300	12T	428687	4673566	42.21100861	-111.8639417
Copper Lake	Little Lost Basin	5	4275	12T	293546	4886008	44.09810006	-113.5792974
Corral Lake	Big Lost Basin	14	14475	12T	278072	4859333	43.85367232	-113.7612563
Cottonwood Creek	Tributary of Bear River	3	35361	12T	437177	4686725	42.33023995	-111.7625236
Cottonwood Creek	Tributary of Warm Creek	2	1500	12T	427631	4928172	44.50323857	-111.9103773
Crooked Creek	Tributary of No connection to parent stream	1	2000	12T	360046	4905699	44.29106597	-112.7542175
Crow Creek	Tributary of Salt River	18	221697	12T	491461	4717749	42.61212812	-111.1041098
Cub River	Tributary of Bear River	2	7680	12T	431621	4647014	41.97215463	-111.8252949
Dan Creek	Tributary of Hell Creek	1	1800	12T	448250	4796591	43.32037805	-111.6382295
Daniels Reservoir	Lower Bear-Malad Basin	19	1030168	12T	381076	4689223	42.34617784	-112.4438123
Deep Creek	Tributary of Jackknife Creek	1	3288	12T	493336	4767088	43.05646123	-111.0818335
Deep Creek	Tributary of No connection to parent stream	2	42000	12T	401544	4675520	42.22565427	-112.193045
Deer Creek	Tributary of Crow Creek	12	32089	12T	486609	4715306	42.5900582	-111.1632091
Densmore Creek	Tributary of Bear River	2	3540	12T	434862	4705049	42.4950601	-111.7926951
Devil Creek	Tributary of Malad River	6	117800	12T	396416	4676228	42.23136572	-112.255296
Devil Creek Reservoir Devils Creek Reservoir	Lower Bear-Malad Basin	12	634400	12T	400858	4684308	42.30469693	-112.2028594
Diamond Creek	Tributary of Blackfoot River	14	347789	12T	479890	4735070	42.76789728	-111.2458
Divide Creek Lake	Medicine Lodge Basin	12	11907	12T	355028	4918242	44.40294875	-112.8205747
Draney Creek	Tributary of Tygee Creek	2	2530	12T	492255	4731476	42.73575628	-111.0946165
Dry Beds	Tributary of Snake River	1	2941	12T	420365	4839981	43.70857941	-111.9884482
Dry Creek	Tributary of Beaver Creek	1	1000	12T	403995	4907754	44.31670098	-112.2038764
Dry Creek	Tributary of Thomas Fork Bear River	7	15296	12T	494699	4696508	42.42086397	-111.0644344
Duck Creek	Tributary of Henrys Lake	3	311040	12T	464324	4940899	44.6205584	-111.449695
East Harriman Fish Pond Harriman Fish Pond	Upper Henrys Basin	1	8377	12T	466519	4906636	44.31221037	-111.4198112
East Shadow Lake	Little Lost Basin	1	1952	12T	295703	4879586	44.04094441	-113.5498931
Eightmile Creek	Tributary of Bear River	2	19500	12T	458073	4716673	42.60134525	-111.5110967
Fish Haven Creek	Tributary of Bear Lake	5	54858	12T	463958	4654509	42.0418002	-111.4354819
Fishpole Lake	Big Lost Basin	19	35494	12T	270083	4836193	43.64313	-113.8506355
Fritz Creek	Tributary of Medicine Lodge Creek	1	1200	12T	364853	4919968	44.42038295	-112.6976965
Gibson Jack Creek	Tributary of Portneuf River	2	7200	12T	382901	4738722	42.79209296	-112.4318206
Giraffe Creek	Tributary of No connection to parent stream	6	12669	12T	493841	4703146	42.48063913	-111.0749348
Golden Lake	Upper Henrys Basin	4	30371	12T	461673	4911638	44.3570022	-111.4809401
Goodheart Creek	Tributary of No connection to parent stream	1	2070	12T	474999	4725468	42.68128354	-111.3051567
Grant Creek Lake	Big Lost Basin	8	6758	12T	261674	4871886	43.96141652	-113.9706344
Grays Lake Outlet	Tributary of Willow Creek	5	283288	12T	438713	4802439	43.37231513	-111.756493
Green Lake	Big Lost Basin	10	12149	12T	269482	4843200	43.70595567	-113.8610725
Grizzly Creek	Tributary of Corral Creek	3	9560	12T	439236	4754128	42.93736163	-111.7447366
Haderlie Creek	Tributary of Tincup Creek	2	7000	12T	491343	4762104	43.01156009	-111.1062299
Hancock Lake	Beaver-Camas Basin	12	10192	12T	432107	4931237	44.53126378	-111.8544804
Hatchery Creek	Tributary of Henrys Lake	12	1587094	12T	469364	4947079	44.67642497	-111.3865368
Hawkins Reservoir	Portneuf Basin	9	27807	12T	390555	4707250	42.50987732	-112.3321956
Hell Creek	Tributary of Grays Lake Outlet	2	11050	12T	446061	4798178	43.33451349	-111.6653805
Henrys Fork (Mesa Falls to Island Park Dam)	Tributary of Snake River	60	3450967	12T	465316	4906492	44.31085754	-111.4348854
Henrys Fork (Upstream from Island Park Reservoir)	Tributary of Snake River	14	399818	12T	468588	4925517	44.48228214	-111.395011
Henrys Lake	Upper Henrys Basin	336	52584648	12T	468680	4943193	44.64141268	-111.3949292
Henrys Lake Outlet (HenrysLake to Big Springs confluence)	Tributary of Snake River	30	861810	12T	472160	4937777	44.59279919	-111.3507554
Homer Creek	Tributary of Grays Lake Outlet	2	21060	12T	446874	4790165	43.26242212	-111.6545777
Horse Creek	Tributary of Rawlins Creek	2	3000	12T	430451	4776380	43.13696806	-111.8551744
Horse Creek	Tributary of Stump Creek	5	13160	12T	491929	4737904	42.79363995	-111.0986909
Horseshoe Creek	Tributary of Teton River	6	209010	12T	478124	4841759	43.72854054	-111.2716208
Howard Creek	Tributary of Henrys Lake	6	407065	12T	475849	4945711	44.66435742	-111.3046519
Hyde Canyon	Tributary of Stump Creek	5	11280	12T	490641	4743220	42.84149779	-111.1145286
Iron Bog Lake	Big Lost Basin	13	26579	12T	270555	4837199	43.65232309	-113.8452178
Island Park Reservoir	Upper Henrys Basin	16	1776252	12T	458173	4916659	44.40201053	-111.5252615
Jackknife Creek	Tributary of Salt River	7	98489	12T	493488	4765335	43.04067678	-111.0799464
Jim Moore Pond Roberts Gravel Pond	Idaho Falls Basin	1	1748	12T	410231	4837070	43.68121638	-112.1137265
Johnson Creek	Tributary of No connection to parent stream	3	9560	12T	466521	4724914	42.67597215	-111.4086024
Kendall Creek	Tributary of No connection to parent stream	5	45835	12T	476340	4736224	42.77818809	-111.2892387
Lake Creek	Tributary of Star Hope Creek	2	2500	12T	264499	4851644	43.78031579	-113.92654
Lake Creek Lake #11	Big Lost Basin	1	500	12T	271978	4842909	43.7041122	-113.8300077
Lake Creek Lake #12	Big Lost Basin	3	2500	12T	271965	4842935	43.70434201	-113.8301798
Lander Creek	Tributary of Lanes Creek	3	9800	12T	478949	4752999	42.92932694	-111.2579725
Lanes Creek	Tributary of Blackfoot River	8	195675	12T	475023	4743829	42.84663128	-111.3056756
Lau Creek	Tributary of Tincup Creek	3	8000	12T	483803	4757638	42.97122026	-111.1986231
Lava Creek	Tributary of Grays Lake Outlet	1	900	12T	452012	4788548	43.2482071	-111.5911338
Left Hand Fork Georgetown Canyon	Tributary of Georgetown Canyon	1	3000	12T	472816	4706527	42.51063482	-111.3308978
Little Beaver Creek	Tributary of Montpelier Creek	3	2163	12T	484102	4697810	42.43244494	-111.1932781
Little Blackfoot River	Tributary of Grays Lake	1	2090	12T	464635	4755714	42.95324562	-111.433553
Little Lost River	Tributary of No connection to parent stream	1	15000	12T	312645	4910387	44.32255319	-113.3496027
Little Malad River	Tributary of Malad River	1	21000	12T	393236	4667001	42.1478567	-112.2921305
Little Valley Reservoir	Bear Lake Basin	6	23805	12T	457437	4771261	43.09287311	-111.5229798
Long Lake	Big Lost Basin	7	15700	12T	271573	4844993	43.72272846	-113.8359124
Lower Palisades Lake	Palisades Basin	3	25088	12T	487056	4808635	43.43049718	-111.1599268
Lower Swauger Lake	Little Lost Basin	4	3875	12T	293162	4884139	44.08118128	-113.5833577
Mackay Reservoir MacKay Reservoir	Big Lost Basin	3	11750	12T	282831	4871569	43.96513692	-113.7070969
Mahogany Creek	Tributary of Teton River	1	3600	12T	481846	4836115	43.67782296	-111.2252171
Marsh Creek	Tributary of Portneuf River	1	1005	12T	399153	4720221	42.62783374	-112.2298552
Marshall Canyon	Tributary of Tincup Creek	3	8000	12T	488038	4760998	43.00155568	-111.1467617
McCoy Creek	Tributary of Palisades Reservoir	5	142720	12T	489425	4780659	43.17862206	-111.1301189
McTucker Pond #8	American Falls Basin	2	2980	12T	365615	4766205	43.0366411	-112.6496915
Middle Creek	Tributary of Medicine Lodge Creek	1	1000	12T	380947	4918088	44.40629205	-112.4951679
Mill Canyon	Tributary of Stump Creek	3	6120	12T	491600	4740878	42.82041841	-111.1027582
Mill Creek	Tributary of Ovid Creek	10	23458	12T	458545	4686155	42.32653827	-111.5031376
Mill Creek Lake	Little Lost Basin	11	31191	12T	313339	4917977	44.39100728	-113.3436279
Miners Creek	Tributary of Beaver Creek	1	1000	12T	405239	4921984	44.4449481	-112.1908742
Mink Creek	Tributary of Portneuf River	1	750	12T	385779	4734726	42.75655282	-112.395832
Montpelier Creek	Tributary of Bear River	4	181571	12T	485769	4690704	42.36848072	-111.1728361
Montpelier Reservoir	Bear Lake Basin	16	393905	12T	485672	4689592	42.3584642	-111.1739865
Moody Creek	Tributary of South Fork Teton River	1	2400	12T	454576	4838080	43.69434775	-111.5636808
Moose Creek	Tributary of Henrys Fork	1	2000	12T	477238	4925428	44.48180531	-111.2862335
Mud Lake	Medicine Lodge Basin	18	1090496	12T	386953	4861001	43.89344227	-112.4074965
Muldoon Creek	Tributary of Star Hope Creek	2	2500	12T	262541	4824336	43.53413185	-113.9388291
North Creek	Tributary of Ovid Creek	9	10099	12T	459671	4693209	42.39012415	-111.4899652
North Fork Bellas Creek Lake	Big Lost Basin	5	3037	12T	259177	4852288	43.78438839	-113.9928769
North Fork Stump Creek	Tributary of Stump Creek	5	18880	12T	487135	4750264	42.90487986	-111.1575937
Ovid Creek	Tributary of Bear River	1	1040	12T	470902	4688582	42.34895576	-111.3532869
Packsaddle Lake	Teton Basin	9	18148	12T	472591	4846433	43.77044015	-111.3405581
Palisades Creek	Tributary of South Fork Snake River	2	33282	12T	482673	4805008	43.39774976	-111.2139647
Palisades Reservoir	Palisades Basin	456	10358080	12T	483591	4797776	43.33265017	-111.2024121
Pass Creek	Tributary of Birch Creek	1	1000	12T	346951	4892210	44.16704905	-112.9143266
Pass Creek Lake	Birch Basin	14	22710	12T	338451	4882354	44.07653415	-113.0175588
Paul Reservoir Modoc Paul Reservoir	Beaver-Camas Basin	2	3876	12T	393650	4924164	44.46295665	-112.3369251
Pearl Creek	Tributary of Bear River	10	17840	12T	458505	4706461	42.50940506	-111.5050885
Pebble Creek	Tributary of Portneuf River	1	25500	12T	416435	4732026	42.73619749	-112.0208715
Pine Creek	Tributary of South Fork Snake River	9	490874	12T	471785	4817611	43.51089918	-111.3490668
Portneuf River	Tributary of Ross Fork Snake River	6	90038	12T	387838	4739319	42.79820705	-112.3715897
Preuss Creek	Tributary of Geneva Ditch	9	28803	12T	491477	4696101	42.41716983	-111.1035922
Rainey Creek	Tributary of South Fork Snake River	14	839831	12T	478526	4811889	43.45960119	-111.2654446
Ramey Lake	Big Lost Basin	2	1000	12T	260222	4854887	43.80809797	-113.9810699
Ririe Reservoir	Willow Basin	111	248743	12T	440639	4823998	43.56657874	-111.7350702
Robinson Creek	Tributary of Warm River	4	139078	12T	480102	4885183	44.11956623	-111.2486848
Rock Creek	Tributary of Crow Creek	18	53274	12T	494409	4715929	42.59576475	-111.0681492
Rough lake	Big Lost Basin	15	33630	12T	270884	4844912	43.72178688	-113.8444215
Round Lake	Big Lost Basin	7	13476	12T	272227	4845360	43.72623061	-113.8279582
Sage Creek	Tributary of Crow Creek	10	60700	12T	490198	4722935	42.65881637	-111.119598
Saint Charles Creek	Tributary of Spring Creek	7	217937	12T	463217	4662582	42.11447352	-111.4449425
Salamander Lake	Beaver-Camas Basin	8	7283	12T	427865	4933626	44.55235641	-111.9081967
Sand Creek Reservoir, Sand Creek WMA Pond #4 Sand Creek WMA Pond #4	Lower Henrys Basin	9	46650	12T	450840	4894506	44.20211728	-111.6152577
Sellars Creek	Tributary of Willow Creek	2	24360	12T	436278	4790208	43.26198758	-111.7851274
Sheep Creek	Tributary of Hotel Creek	1	1000	12T	456084	4925069	44.47759702	-111.5522066
Sheep Creek	Tributary of Lanes Creek	5	17600	12T	472638	4745606	42.86255182	-111.3349499
Sheridan Creek	Tributary of Island Park Reservoir	2	2500	12T	453751	4917100	44.40571171	-111.5808294
Sheridan Reservoir	Upper Henrys Basin	2	5023	12T	444511	4923065	44.45876047	-111.6975028
Shingle Creek	Tributary of Cottonwood Creek	1	1005	12T	423857	4694933	42.40296294	-111.9252626
Skinner Creek	Tributary of Stauffer Creek	1	515	12T	459793	4702199	42.47109137	-111.4891121
Slug Creek	Tributary of Blackfoot River	1	2280	12T	466317	4734525	42.76251319	-111.4116638
Smoky Creek	Tributary of Tygee Creek	3	3550	12T	492209	4730935	42.73088384	-111.095171
Snake River (Bingham-Bonneville County Line (Gem Lk Dam) to Henrys Fork/South Fork)	Tributary of Columbia River	64	1379225	12T	409814	4807524	43.41517764	-112.1139891
Snake River (Lake Walcott to American Falls Dam)	Tributary of Columbia River	28	479811	12T	345524	4736014	42.76108727	-112.8878918
Snow Creek	Tributary of Robinson Creek	1	11400	12T	484481	4887678	44.14213536	-111.19403
South Fork Snake River	Tributary of Snake River	53	3568825	12T	424228	4845734	43.76077673	-111.9413173
South Fork Tincup Creek	Tributary of Tincup Creek	4	8720	12T	486645	4757920	42.97381487	-111.1637787
Spring Creek	Tributary of Bear Lake Outlet	1	1088	12T	470417	4665721	42.14304894	-111.3580093
Spring Creek	Tributary of No connection to parent stream	2	4100	12T	494678	4708394	42.52790813	-111.0648
Spring Creek	Tributary of Teton River	1	69300	12T	483571	4851007	43.81194854	-111.2042724
Springfield Lake Springfield Reservoir	American Falls Basin	3	13873	12T	362425	4770897	43.07830241	-112.6899948
Squirrel Creek	Tributary of Conant Creek	1	520	12T	485994	4877346	44.04914366	-111.1748392
Star Hope Creek	Tributary of East Fork Big Lost River	73	60833	12T	267035	4861180	43.86687073	-113.8992159
Star Hope Lake	Big Lost Basin	3	3580	12T	265499	4842184	43.69556769	-113.9100028
Stauffer Creek	Tributary of Bear River	2	1059	12T	459827	4697767	42.43118018	-111.4883883
Strawberry Creek	Tributary of Mink Creek	1	1005	12T	444543	4684133	42.30745737	-111.6728753
Stump Creek	Tributary of Salt River	67	240438	12T	490770	4742598	42.83589804	-111.1129398
Upper Swauger Lake	Little Lost Basin	17	36282	12T	293314	4884220	44.08195282	-113.5814928
Targhee Creek	Tributary of Henrys Lake	3	120159	12T	474820	4945662	44.66388094	-111.3176295
Teardrop Lake Snow Creek Pond	Upper Henrys Basin	2	2977	12T	489681	4896651	44.22301297	-111.1291923
Teton Creek	Tributary of Teton River	8	326971	12T	490786	4839304	43.70670136	-111.114363
Teton River (Canyon)	Tributary of Henrys Fork	35	2473726	12T	459182	4863524	43.92369933	-111.5084655
Teton River (Mouth to Canyon)	Tributary of Henrys Fork	29	1955629	12T	433134	4860631	43.8957498	-111.8325523
Teton River (Upper Teton Valley)	Tributary of Henrys Fork	56	5846055	12T	485092	4840611	43.71837692	-111.1850721
Tex Creek	Tributary of Bulls Fork Willow Creek	1	9250	12T	442043	4809072	43.43230156	-111.7160957
Texas Slough	Tributary of Henrys Fork	1	2080	12T	426094	4849500	43.79486953	-111.9186579
Thomas Fork Bear River	Tributary of Bear River	7	88660	12T	494131	4673532	42.21393433	-111.0711052
Threemile Creek	Tributary of Rattlesnake Creek	2	32252	12T	408897	4911187	44.34823368	-112.1430192
Timber Creek	Tributary of Diamond Creek	4	13930	12T	483895	4727411	42.69901908	-111.1966301
Timothy Creek	Tributary of Diamond Creek	4	8300	12T	479331	4739927	42.81162133	-111.2528104
Tincup Creek	Tributary of Salt River	38	778469	12T	491694	4761258	43.00394572	-111.1019102
Toponce Creek	Tributary of Portneuf River	1	25500	12T	416005	4745553	42.8579471	-112.0281384
Trail Creek	Tributary of Blackfoot River	6	23187	12T	461541	4737345	42.78768299	-111.470225
Trail Creek	Tributary of Teton River	1	50000	12T	486035	4831227	43.63390192	-111.1731224
Treasureton Reservoir	Middle Bear Basin	4	15350	12T	428878	4676100	42.23384544	-111.8619384
Trout Creek	Tributary of Bear River	13	19157	12T	441527	4697552	42.42808018	-111.7108278
Twentyfour Mile Creek Reservoir #1 Twenty-Four Mile Creek Reservoir #1	Portneuf Basin	16	42549	12T	427553	4750491	42.90359228	-111.8874403
Tygee Creek	Tributary of Stump Creek	2	2530	12T	494233	4734989	42.76740993	-111.0704882
Upper Deep Creek Reservoir	Lower Bear-Malad Basin	1	2649	12T	403220	4673871	42.21101551	-112.1724654
Upper Pleasantview Reservoir	Lower Bear-Malad Basin	1	15000	12T	387185	4673585	42.20628923	-112.3666202
Warm Creek	Tributary of Crow Creek	3	3565	12T	488006	4712051	42.56076754	-111.1461141
Warm River	Tributary of Henrys Fork	3	14220	12T	475355	4885508	44.12234772	-111.3080271
Webber Creek	Tributary of Medicine Lodge Creek	1	2056	12T	367629	4913621	44.36377922	-112.6612226
West Camas Creek	Tributary of Camas Creek	4	148507	12T	419651	4924481	44.46917012	-112.0101746
West Fork Indian Creek	Tributary of Indian Creek	2	1618	12T	385215	4917905	44.40533464	-112.4415435
West Fork Mink Creek	Tributary of Mink Creek	1	2100	12T	383372	4731116	42.7236905	-112.4244935
West Shadow Lake	Little Lost Basin	2	1375	12T	295389	4879530	44.04035298	-113.5537868
Whiskey Creek	Tributary of Bear River	9	9931	12T	439660	4699614	42.44650597	-111.7337389
White Dugway Creek	Tributary of Crow Creek	4	8160	12T	488905	4707192	42.51702183	-111.1350679
Williams Creek	Tributary of Bear River	1	3000	12T	440447	4689670	42.35701799	-111.7231406
Willow Creek	Tributary of South Fork Willow Creek	23	1231488	12T	429212	4825642	43.58038234	-111.876771
Winder Reservoir	Middle Bear Basin	3	22015	12T	427120	4670194	42.1804982	-111.8825008
Worm Creek	Tributary of Unnamed Stream	2	1648	12T	460742	4666777	42.15213431	-111.4751625
Wright Creek	Tributary of Daniels Reservoir	6	424800	12T	387303	4697392	42.42065501	-112.3698323
Yellowjacket Creek	Tributary of Diamond Creek	4	19760	12T	480884	4735261	42.76964274	-111.2336571
Stone Reservoir	Curlew Valley Basin	3	82224	12T	360090	4660153	42.08098439	-112.691496
Lake Cleveland	Lake Walcott Basin	25	50387	12T	281571	4688866	42.32136302	-113.6507617
Lake Walcott	Lake Walcott Basin	4	650559	12T	307779	4725901	42.66154485	-113.3454123
Independence Lake #1	Raft Basin	9	10975	12T	280253	4675551	42.2012031	-113.6616931
Independence Lake #2	Raft Basin	16	20545	12T	279702	4675362	42.1993473	-113.6682885
Independence Lake #3	Raft Basin	10	10474	12T	279633	4674879	42.19498247	-113.6689404
Sublett Reservoir	Raft Basin	46	1114744	12T	331609	4687986	42.32590044	-113.0436958
Snake River (Lake Walcott to American Falls Dam)	Tributary of Columbia River	28	479811	12T	339125	4729022	42.69684023	-112.9640645
Mill Creek	Tributary of Goose Creek	1	3404	12T	276087	4675278	42.19756209	-113.7119945
Summit Creek	Tributary of Goose Creek	1	1702	12T	272902	4674813	42.192458	-113.7503464
