# Supplementary material for: Connections and containers: Using genetic data to understand how watershed evolution and human activities influence cutthroat trout biogeography
Source: PLoS One. 2018 Aug 10;13(8):e0202043. doi: 10.1371/journal.pone.0202043 (PMC6086439; doi:10.1371/journal.pone.0202043)
Supplement: S1 Dataset — Haplotype ID's are defined by Table 2. (TXT) [file pone.0202043.s003.txt]

18 1052
H15       ATGAACCCCT ACGTACTCAC CATCTTACTT TCTAGCCTAG GGTTAGGTAC
          AGTCCTCACC TTTGCCAGCT CCCACTGACT ACTTGCATGA ATAGGCCTAG
          AAATCAATAC CCTCGCCATT ATCCCGATCA TAGCGCAACA ACACCACCCC
          CGAGCAATTG AAGCAACAAC CAAGTATTTT TTAACCCAAG CAACCGCCGC
          AGCAATAATC CTTTTTGCTA GTACCACCAA CGCCTGACTA ATGGGAGAAT
          GAGAAATTCA CCAACTATCA CATCCCCTAG CAACTACAAC AGTAATATTA
          GCCCTCGCTC TCAAGCTTGG ACTAGCACCC GTTCACTTCT GACTCCCAGA
          AGTTCTTCAA GGACTTGAAC TCACCACAGG ATTAATCCTC TCAACCTGAC
          AAAAACTCGC ACCCTTCGCA CTTATAATTC AAGTAGCCCC CACCATCAAC
          TCTCCCCTAC TTGTCGCAAT CGGCCTTCTA TCAACACTTG TAGGAGGTTG
          AGGTGGGCTT AATCAAACCC AACTGCGTAA AATTCTAGCA TATTCTTCAA
          TTGCCCACCT GGGATGAATA GTACTAATTT TACAATTCGC ACCCTCCCTC
          ACACTCCTCA GCTTATCCCT CTATATTATC ATAACATCTT CAGCATTCCT
          CACATTAAAA ACCAACAACG CTTTAACCAT CAACACTCTC GCGACTTCAT
          GAACTAAATC CCCGACCCTT GCCGCATTAG CCGCTCTTAT ACTGCTATCC
          CTTGGAGGTC TCCCCCCTCT CTCAGGATTT ATACCAAAAT GACTTATTTT
          ACAAGAACTA ACAAAGCAAG GACTCCCGCT ATCTGCCACA CTAGCTGCTA
          TAACAGCCCT CCTGAGCCTT TACTTTTATC TACGACTCTG CTACGCCTTA
          ACCCTCACTA TTTATCCCAA CACCCTAACT GCCACTGCCC CCTGACGCCT
          CAACTTTACC ATAATTACCC TCCCCCTTTC -AATTATTAC TATTTTAGCC
          CTAGGACTAC TTCCCCTCAC ACCAGCTGTG ACTGCGATGT TAACTTTGTA
          N-
H6        ATGAACCCCT ACGTACTCAC CATCTTACTT TCTAGCCTAG GGTTAGGTAC
          AGTCCTCACC TTTGCCAGCT CCCACTGACT ACTTGCATGA ATAGGCCTAG
          AAATCAATAC CCTCGCCATT ATCCCGATCA TAGCGCAACA ACACCACCCC
          CGAGCAATTG AAGCAACAAC CAAGTATTTT TTAACCCAAG CAACCGCCGC
          AGCAATAATC CTTTTTGCTA GTACCACCAA CGCCTGACTA ATGGGAGAAT
          GAGAAATTCA CCAACTATCA CATCCCCTAG CAACTACAAC AGTAATATTA
          GCCCTCGCTC TCAAGCTTGG ACTAGCACCC GTTCACTTCT GACTCCCAGA
          AGTTCTTCAA GGACTTGAAC TCACCACAGG ATTAATCCTC TCAACCTGAC
          AAAAACTCGC ACCCTTCGCA CTTATAATTC AAGTAGCCCC CACCATCAAC
          TCTCCCCTAC TTGTCGCAAT CGGCCTTCTA TCAACACTTG TAGGAGGTTG
          AGGTGGGCTT AATCAAACCC AACTGCGTAA AATTCTAGCA TATTCTTCAA
          TTGCCCACCT GGGATGAATA GTACTAATTT TACAATTCGC ACCCTCCCTC
          ACACTCCTCA GCTTATCCCT CTATATTATC ATAACATCTT CAGCATTCCT
          CACATTAAAA ACCAACAACG CTTTAACCAT CAACACTCTC GCGACTTCAT
          GAACTAAATC CCCGACCCTT GCCGCATTAG CCGCTCTTGT ACTGCTATCC
          CTTGGAGGTC TCCCCCCTCT CTCAGGATTT ATACCAAAAT GACTTATTTT
          ACAAGAACTA ACAAAGCAAG GACTCCCGCT ATCTGCCACA CTAGCTGCTA
          TAACAGCCCT CCTGAGCCTT TACTTTTATC TACGACTCTG CTACGCCTTA
          ACCCTCACTA TTTATCCCAA CACCCTAACT GCCACTGCCC CCTGACGCCT
          CAACTTTACC ATAATTACCC TCCCCCTTTC -AATTATTAC TATTTTAGCC
          CTAGGACTAC TTCCCCTCAC ACCAGCTGTG ACTGCGATGT TAACTTTGTA
          N-
H18       ATGAACCCCT ACGTACTCAC CATCTTACTT TCTAGCCTAG GGTTAGGTAC
          AGTCCTCACC TTTGCCAGCT CCCACTGACT ACTTGCATGA ATAGGCCTAG
          AAATCAATAC CCTCGCCATT ATCCCGATCA TAGCGCAACA ACACCACCCC
          CGAGCAATTG AAGCAACAAC CAAGTATTTT TTAACCCAAG CAACCGCCGC
          AGCAATAATC CTTTTTGCTA GTACCACCAA CGCCTGACTA ATGGGAGAAT
          GAGAAATTCA CCAACTATCA CATCCCCTAG CAACTACAAC AGTAATATTA
          GCCCTCGCTC TCAAGCTTGG ACTAGCACCC GTTCACTTCT GACTCCCAGA
          AGTTCTTCAA GGACTTGAAC TCACCACAGG ATTAATCCTC TCAACCTGAC
          AAAAACTCGC ACCCTTCGCA CTTATAATTC AAGTAGCCCC CACCATCAAC
          TCTCCCCTAC TTGTCGCAAT CGGCCTTCTA TCAACACTTG TAGGAGGTTG
          AGGTGGGCTT AATCAAACCC AACTGCGTAA AATTCTAGCA TATTCTTCAA
          TTGCCCACCT GGGATGAATA GTACTAATTT TACAATTCGC ACCCTCCCTC
          ACACTCCTCA GCTTATCCCT GTATATTATC ATAACATCTT CAGCATTCCT
          CACATTAAAA ACCAACAACG CTTTAACCAT CAACACTCTC GCGACTTCAT
          GAACTAAATC CCCGACCCTT GCCGCATTAG CCGCTCTTGT ACTGCTATCC
          CTTGGAGGTC TCCCCCCTCT CTCAGGATTT ATACCAAAAT GACTTATTTT
          ACAAGAACTA ACAAAGCAAG GACTCCCGCT ATCTGCCACA CTAGCTGCTA
          TAACAGCCCT CCTGAGCCTT TACTTTTATC TACGACTCTG CTACGCCTTA
          ACCCTCACTA TTTATCCCAA CACCCTAACT GCCACTGCCC CCTGACGCCT
          CAACTTTACC ATAATTACCC TCCCCCTTTC -AATTATTAC TATTTTAGCC
          CTAGGACTAC TTCCCCTCAC ACCAGCTGTG ACTGCGATGT TAACTTTGTA
          N-
H7        ATGAACCCCT ACGTACTCAC CATCTTACTT TCTAGCCTAG GGTTAGGTAC
          AGTCCTCACC TTTGCCAGCT CCCACTGACT ACTTGCATGA ATAGGCCTAG
          AAATCAATAC CCTCGCCATT ATCCCGATCA TAGCGCAACA ACACCACCCC
          CGAGCAATTG AAGCAACAAC CAAGTATTTT TTAACCCAAG CAACCGCCGC
          AGCAATAATC CTTTTTGCTA GTACCACCAA CGCCTGACTA ATGGGAGAAT
          GAGAAATTCA CCAACTATCA CATCCCCTAG CAACTACAAC AGTAATATTA
          GCCCTCGCTC TCAAGCTTGG ACTAGCACCC GTTCACTTCT GACTCCCAGA
          AGTTCTTCAA GGACTTGAAC TCACCACAGG ATTAATCCTC TCAACCTGAC
          AAAAACTCGC ACCCTTCGCA CTTATAATTC AAGTAGCCCC CACCATCAAC
          TCTCCCCTAC TTGTCGCAAT CGGCCTTCTA TCAACACTTG TAGGAGGTTG
          AGGTGGGCTT AATCAAACCC AACTGCGTAA AATTCTAGCA TATTCTTCAA
          TTGCCCACCT GGGATGAATA GTACTAATTT TACAATTCGC ACCCTCCCTC
          ACACTCCTCA GCTTATCCCT GTATATTATC ATAACATCTT CAGCATTCCT
          CGCATTAAAA ACCAACAACG CTTTAACCAT CAACACTCTC GCGACTTCAT
          GAACTAAATC CCCGACCCTT GCCGCATTAG CCGCTCTTGT ACTGCTATCC
          CTTGGAGGTC TCCCCCCCCT CTCAGGATTT ATACCAAAAT GACTTATTTT
          ACAAGAACTA ACAAAGCAAG GACTCCCGCT ATCTGCCACA CTAGCTGCTA
          TAACAGCCCT CCTGAGCCTT TACTTTTATC TACGACTCTG CTACGCCTTA
          ACCCTCACTA TTTATCCCAA CACCCTAACT GCCACTGCCC CCTGACGCCT
          CAACTTTACC ATAATTACCC TCCCCCTTTC -AATTATTAC TATTTTAGCC
          CTAGGACTAC TTCCCCTCAC ACCAGCTGTG ACTGCGATGT TAACTTTGTA
          NA
H11       ATGAACCCCT ACGTACTCAC CATCTTACTT TCTAGCCTAG GGTTAGGTAC
          AGTCCTCACC TTTGCCAGCT CCCACTGACT ACTTGCATGA ATAGGCCTAG
          AAATCAATAC CCTCGCCATT ATCCCGATCA TAGCGCAACA ACACCACCCC
          CGAGCAATTG AAGCAACAAC CAAGTATTTT TTAACCCAAG CAACCGCCGC
          AGCAATAATC CTTTTTGCTA GTACCACCAA CGCCTGACTA ATGGGAGAAT
          GAGAAATTCA CCAACTATCA CATCCCCTAG CAACTACAAC AGTAATATTA
          GCCCTCGCTC TCAAGCTTGG ACTAGCACCC GTTCACTTCT GACTCCCAGA
          AGTTCTTCAA GGACTTGAAC TCACCACAGG ATTAATCCTC TCAACCTGAC
          AAAAACTCGC ACCCTTCGCA CTTATAATTC AAGTAGCCCC CACCATCAAC
          TCTCCCCTAC TTGTCGCAAT CGGCCTTCTA TCAACACTTG TAGGAGGTTG
          AGGTGGGCTT AATCAAACCC AACTGCGTAA AATTCTAGCA TATTCTTCAA
          TTGCCCACCT GGGATGAATA GTACTAATTT TACAATTCGC ACCCTCCCTC
          ACACTCCTCA GCTTATCCCT GTATATTATC ATAACATCTT CAGCATTCCT
          CGCATTAAAA ACCAACAACG CTTTAACCAT CAACACTCTC GCGACTTCAT
          GAACTAAATC CCCGACCCTT GCCGCATTAG CCGCTCTTGT ACTGCTATCC
          CTTGGAGGTC TCCCCCCTCT CTCAGGATTT ATACCAAAAT GACTTATTTT
          ACAAGAACTA ACAAAGCAAG GACTCCCGCT ATCTGCCACA CTAGCTGCTA
          TAACAGCCCT CCTGAGCCTT TACTTTTATC TACGACTCTG CTACGCCTTA
          ACCCTCACTA TTTATCCCAA CACCCTAACT GCCACTGCCC CCTGACGCCT
          CAACTTTACC ATAATTACCC TCCCCCTTTC -AATTATTAC TATTTTAGCC
          CTAGGACTAC TTCCCCTCAC ACCAGCTGTG ACTGCGATGT TAACTTTGTA
          N-
H10       ATGAACCCCT ACGTACTCAC CATCTTACTT TCTAGCCTAG GGTTAGGTAC
          AGTCCTCACC TTTGCCAGCT CCCACTGACT ACTTGCATGA ATAGGCCTAG
          AAATCAATAC CCTCGCCATT ATCCCGATCA TAGCGCAACA ACACCACCCC
          CGAGCAATTG AAGCAACAAC CAAGTATTTT TTAACCCAAG CAACCGCCGC
          AGCAATAATC CTTTTTGCTA GCACCACCAA CGCCTGACTA ATGGGAGAAT
          GAGAAATTCA CCAACTATCA CATCCCCTAG CAACTACAAC AGTAATATTA
          GCCCTCGCTC TCAAGCTTGG ACTAGCACCC GTTCACTTCT GACTCCCAGA
          AGTTCTTCAA GGACTTGAAC TCACCACAGG ATTAATCCTC TCAACCTGAC
          AAAAACTCGC ACCCTTCGCA CTTATAATTC AAGTAGCCCC GACCATCAAC
          TCTCCCCTAC TTGTCGCAAT CGGCCTTCTA TCAACACTTG TAGGAGGTTG
          AGGTGGGCTT AATCAAACCC AACTGCGTAA AATTCTAGCA TATTCTTCAA
          TTGCCCACCT GGGGTGAATA GTACTAATTT TACAATTCGC ACCCTCCCTC
          ACACTCCTCA GCTTATCCCT GTATATTATC ATAACATCTT CAGCATTCCT
          CACATTAAAA ACCAACAACG CTTTAACCAT CAACACTCTC GCGACTTCAT
          GAACTAAATC CCCGACCCTT GCCGCATTAG CCGCTCTTGT ACTGCTATCC
          CTTGGAGGTC TCCCCCCTCT CTCAGGATTT ATACCAAAAT GACTTATTTT
          GCAAGAACTA ACAAAGCAAG GACTCCCGCT ATCTGCCACA CTAGCTGCTA
          TAACAGCCCT CCTGAGCCTT TACTTTTATC TACGACTCTG CTACGCCTTA
          ACCCTCACTA TTTATCCCAA CACCCTAACT GCCACTGCCC CCTGACGCCT
          CAACTTTACC ATAATTACCC TCCCCCTTTC -AATTATTAC TATTTTAGCC
          CTAGGACTAC TTCCCCTCAC ACCAGCTGTG ACTGCGATGT TAACTTTGTA
          N-
H2        ATGAACCCCT ACGTACTCAC CATCTTACTT TCTAGCCTAG GGTTAGGTAC
          AGTCCTCACC TTTGCCAGCT CCCACTGACT ACTTGCATGA ATAGGCCTAG
          AAATCAATAC CCTCGCCATT ATCCCAATCA TAGCGCAACA ACACCACCCC
          CGAGCAATTG AAGCAACAAC CAAGTATTTT TTAACCCAAG CAACCGCCGC
          AGCAATAATC CTTTTTGCTA GTACCACCAA CGCCTGACTA ATGGGAGAAT
          GAGAAATTCA CCAACTATCA CATCCCCTAG CAACTACAAC AGTAATATTA
          GCCCTCGCTC TCAAGCTTGG ACTAGCACCC GTTCACTTCT GACTCCCAGA
          AGTTCTTCAA GGACTTGAAC TCACCACAGG ATTAATCCTC TCAACCTGAC
          AAAAACTCGC ACCCTTCGCA CTTATAATTC AAGTAACCCC GACCATCAAC
          TCTCCCCTAC TTGTCGCAAT CGGCCTTCTA TCAACACTTG TAGGAGGTTG
          AGGTGGGCTT AATCAAACCC AACTGCGTAA AATTCTAGCA TATTCTTCAA
          TTGCCCACCT GGGGTGAATA GTACTAATTT TACAATTCGC ACCCTCCCTC
          ACACTCCTCA GCTTATCCCT GTATATTATC ATAACATCTT CAGCATTCCT
          CACATTAAAA ACCAACAACG CTTTAACCAT CAACACTCTC GCAACTTCAT
          GAACTAAATC CCCGACCCTT GCCGCATTAG CCGCTCTTGT ACTGCTATCC
          CTTGGAGGTC TCCCCCCTCT CTCAGGATTT ATACCAAAAT GACTTATTTT
          GCAAGAACTA ACAAAGCAAG GACTCCCACT ATCTGCCACA CTAGCTGCTA
          TAACAGCCCT CCTGAGCCTT TACTTTTATC TACGACTCTG CTACGCCTTA
          ACCCTCACTA TTTATCCCAA CACCCTAACT GCCACTGCCC CCTGACGCCT
          CAACTTTACC ATAATTACCC TCCCCCTTTC -AATTATTAC TATTTTAGCC
          CTAGGACTAC TTCCCCTCAC ACCAGCTATG ACTGCGATGT TAACTTTGTA
          N-
H12       ATGAACCCCT ACGTACTCAC CATCTTACTT TCTAGCCTAG GGTTAGGTAC
          AGTCCTCACC TTTGCCAGCT CCCACTGACT ACTTGCATGA ATAGGCCTAG
          AAATCAATAC CCTCGCCATT ATCCCGATCA TAGCGCAACA ACATCACCCC
          CGAGCAATTG AAGCAACAAC CAAGTATTTT TTAACCCAAG CAACCGCCGC
          AGCAATAATC CTTTTTGCTA GTACCACCAA CGCCTGACTA ATGGGAGAAT
          GAGAAATTCA CCAACTATCA CATCCCCTAG CAACTACAAC AGTAATATTA
          GCCCTCGCTC TCAAGCTTGG ACTAGCACCC GTTCACTTCT GACTCCCAGA
          AGTTCTTCAA GGACTTGAAC TCACCACAGG ATTAATCCTC TCAACCTGAC
          AAAAACTCGC ACCCTTCGCA CTTATAATTC AAGTAACCCC GACCATCAAC
          TCTCCCCTAC TTGTCGCAAT CGGCCTTCTA TCAACACTTG TAGGAGGTTG
          AGGTGGGCTT AATCAAACCC AACTGCGTAA AATTCTAGCA TATTCTTCAA
          TTGCCCACCT GGGGTGAATA GTACTAATTT TACAATTCGC ACCCTCCCTC
          ACACTCCTCA GCTTATCCCT GTATATTATC ATAACATCTT CAGCATTCCT
          CACATTAAAA ACCAACAACG CTTTAACCAT CAACACTCTC GCGACTTCAT
          GAACTAAATC CCCGACCCTT GCCGCATTAG CCGCTCTTGT ACTGCTATCC
          CTTGGAGGTC TCCCCCCTCT CTCAGGATTT ATACCAAAAT GACTTATTTT
          GCAAGAACTA ACAAAGCAAG GACTCCCACT ATCTGCCACA CTAGCTGCTA
          TAACAGCCCT CCTGAGCCTT TACTTTTATC TACGACTCTG CTACGCCTTA
          ACCCTCACTA TTTATCCCAA CACCCTAACT GCCACTGCCC CCTGACGCCT
          CAACTTTACC ATAATTACCC TCCCCCTTTC -AATTATTAC TATTTTAGCC
          CTAGGACTAC TTCCCCTCAC ACCAGCTGTG ACTGCGATGT TAACTTTGTA
          N-
H5       ATGAACCCCT ACGTACTCAC CATCTTACTT TCTAGCCTAG GGTTAGGTAC
          AGTCCTCACC TTTGCCAGCT CCCACTGACT ACTTGCATGA ATAGGCCTAG
          AAATCAATAC CCTCGCCATT ATCCCGATCA TAGCACAACA ACATCACCCC
          CGAGCAATTG AAGCAACAAC CAAGTATTTT TTAACCCAAG CAACCGCCGC
          AGCAATAATC CTTTTTGCTA GTACCACCAA CGCCTGACTA ATGGGAGAAT
          GAGAAATTCA CCAACTATCA CATCCCCTAG CAACTACAAC AGTAATATTA
          GCCCTCGCTC TCAAGCTTGG ACTAGCACCC GTTCACTTCT GACTCCCAGA
          AGTTCTTCAA GGACTTGAAC TCACCACAGG ATTAATCCTC TCAACCTGAC
          AAAAACTCGC ACCCTTCGCA CTTATAATTC AAGTAACCCC GACCATCAAC
          TCTCCCCTAC TTGTCGCAAT CGGCCTTCTA TCAACACTTG TAGGAGGTTG
          AGGTGGGCTT AATCAAACCC AACTGCGTAA AATTCTAGCA TATTCTTCAA
          TTGCCCACCT GGGGTGAATA GTACTAATTT TACAATTCGC ACCCTCCCTC
          ACACTCCTCA GCTTATCCCT GTATATTATC ATAACATCTT CAGCATTCCT
          CACATTAAAA ACCAACAACG CTTTAACCAT CAACACTCTC GCGACTTCAT
          GAACTAAATC CCCGACCCTT GCCGCATTAG CCGCTCTTGT ACTGCTATCC
          CTTGGAGGTC TCCCCCCTCT CTCAGGATTT ATACCAAAAT GACTTATTTT
          GCAAGAACTA ACAAAGCAAG GACTCCCACT ATCTGCCACA CTAGCTGCTA
          TAACAGCCCT CCTGAGCCTT TACTTTTATC TACGACTCTG CTACGCCTTA
          ACCCTCACTA TTTATCCCAA CACCCTAACT GCCACTGCCC CCTGACGCCT
          CAACTTTACC ATAATTACCC TCCCCCTTTC -AATTATTAC TATTTTAGCC
          CTAGGACTAC TTCCCCTCAC ACCAGCTGTG ACTGCGATGT TAACTTTGTA
          N-
H1        ATGAACCCCT ACGTACTCAC CATCTTACTT TCTAGCCTAG GGTTAGGTAC
          AGTCCTCACC TTTGCCAGCT CCCACTGACT ACTTGCATGA ATAGGCCTAG
          AAATCAATAC CCTCGCCATT ATCCCAATCA TAGCGCAACA ACACCACCCC
          CGAGCAATTG AAGCAACAAC CAAGTATTTT TTAACCCAAG CAACCGCCGC
          AGCAATAATC CTTTTTGCTA GTACCACCAA CGCCTGACTA ATGGGAGAAT
          GAGAAATTCA CCAACTATCA CATCCCCTAG CAACTACAAC AGTAATATTA
          GCCCTCGCTC TCAAGCTTGG ACTAGCACCC GTTCACTTCT GACTCCCAGA
          AGTTCTTCAA GGACTTGAAC TCACCACAGG ATTAATCCTC TCAACCTGAC
          AAAAACTCGC ACCCTTCGCA CTTATAATTC AAGTAACCCC GACCATCAAC
          TCTCCCCTAC TCGTCGCAAT CGGCCTTCTA TCAACACTTG TAGGAGGTTG
          AGGTGGGCTT AATCAAACCC AACTGCGTAA AATTCTAGCA TATTCTTCAA
          TTGCCCACCT GGGGTGAATA GTACTAATTT TACAATTCGC ACCCTCCCTC
          ACACTCCTCA GCTTATCCCT GTATATTATC ATAACATCTT CAGCATTCCT
          CACATTAAAA ACCAACAACG CTTTAACCAT CAACACTCTC GCGACTTCAT
          GAACTAAATC CCCGACCCTT GCCGCATTAG CCGCTCTTGT ACTGCTATCC
          CTTGGAGGTC TCCCCCCTCT CTCAGGATTT ATACCAAAAT GACTTATTTT
          GCAAGAACTA ACAAAGCAAG GACTCCCACT ATCTGCCACA CTAGCTGCTA
          TAACAGCCCT CCTGAGCCTT TACTTTTATC TACGACTCTG CTACGCCTTA
          ACCCTCACTA TTTATCCCAA CACCCTAACT GCCACTGCCC CCTGACGCCT
          CAACTTTACC ATAATTACCC TCCCCCTTTC -AATTATTAC TATTTTAGCC
          CTAGGACTAC TTCCCCTCAC ACCAGCTGTG ACTGCGATGT TAACTTTGTA
          G-
H17       ATGAACCCCT ACGTACTCAC CATCTTACTT TCTAGCCTAG GGTTAGGTAC
          AGTCCTCACC TTTGCCAGCT CCCACTGACT ACTTGCATGA ATAGGCCTAG
          AAATTAATAC CCTCGCCATT ATCCCAATCA TAGCGCAACA ACACCACCCC
          CGAGCAATTG AAGCAACAAC CAAGTATTTT TTAACCCAAG CAACCGCCGC
          AGCAATAATC CTTTTTGCTA GTACCACCAA CGCCTGACTA ATGGGAGAAT
          GAGAAATTCA CCAACTATCA CATCCCCTAG CAACTACAAC AGTAATATTA
          GCCCTCGCTC TCAAGCTTGG ACTAGCACCC GTTCACTTCT GACTCCCAGA
          AGTTCTTCAA GGACTTGAAC TCACCACAGG ATTAATCCTC TCAACCTGAC
          AAAAACTCGC ACCCTTCGCA CTTATAATTC AAGTAACCCC GACCATCAAC
          TCTCCCCTAC TCGTCGCAAT CGGCCTTCTA TCAACACTTG TAGGAGGTTG
          AGGTGGGCTT AATCAAACCC AACTGCGTAA AATTCTAGCA TATTCTTCAA
          TTGCCCACCT GGGGTGAATA GTACTAATTT TACAATTCGC ACCCTCCCTC
          ACACTCCTCA GCTTATCCCT GTATATTATC ATAACATCTT CAGCATTCCT
          CACATTAAAA ACCAACAACG CTTTAACCAT CAACACTCTC GCGACTTCAT
          GAACTAAATC CCCGACCCTT GCCGCATTAG CCGCTCTTGT ACTGCTATCC
          CTTGGAGGTC TCCCCCCTCT CTCAGGATTT ATACCAAAAT GACTTATTTT
          GCAAGAACTA ACAAAGCAAG GACTCCCACT ATCTGCCACA CTAGCTGCTA
          TAACAGCCCT CCTGAGCCTT TACTTTTATC TACGACTCTG CTACGCCTTA
          ACCCTCACTA TTTATCCCAA CACCCTAACT GCCACTGCCC CCTGACGCCT
          CAACTTTACC ATAATTACCC TCCCCCTTTC -AATTATTAC TATTTTAGCC
          CTAGGACTAC TTCCCCTCAC ACCAGCTGTG ACTGCGATGT TAACTTTGTA
          N-
H8        ATGAACCCCT ACGTACTCAC CATCTTACTT TCTAGCCTAG GGTTAGGTAC
          AGTCCTCACC TTTGCCAGCT CCCACTGACT ACTTGCATGA ATAGGCCTAG
          AAATCAATAC CCTCGCTATT ATCCCAATCA TAGCGCAACA ACACCACCCC
          CGAGCAATTG AAGCAACAAC CAAGTATTTT TTGACCCAAG CAACCGCCGC
          AGCAATAATC CTTTTTGCTA GTACCACCAA CGCCTGACTA ATAGGAGAAT
          GAGAGATTCA CCAACTATCA CACCCCCTAG CAACTACAAC AGTAATATTA
          GCCCTCGCTC TCAAGCTTGG ACTAGCACCC GTTCACTTCT GACTCCCAGA
          AGTTCTTCAA GGACTTGAAC TCACCACAGG GTTAATCCTC TCAACCTGGC
          AAAAACTCGC ACCCTTCGCA CTTATAATTC AAACAGCCCC AACCATCAAC
          TCTTCCCTAC TTGTAGCAAT CGGCCTTCTA TCAACACTTG TAGGAGGTTG
          AGGTGGGCTT AATCAAACCC AACTGCGTAA AATTCTAGCA TATTCTTCAA
          TTGCCCACCT AGGATGAATA GTACTAATTT TACAATTCGC ACCCTCCCTC
          ACACTCCTCA GCCTATCCCT GTATATTATC ATAACATCTT CAGCATTCCT
          CACATTAAAA ACCAACAACG CTTTAACCAT CAACACTCTC GCGACTTCAT
          GAACTAAATC CCCTACCCTT GCCGCATTAG CCGCTCTTGT ACTGCTGTCC
          CTTGGAGGTC TCCCCCCTCT CTCAGGCTTT ATGCCAAAAT GACTTATTCT
          GCAAGAACTA ACAAAGCAAG GACTCCCGCT ATCTGCCACA CTAGCTGCTA
          TAACAGCCCT CCTGAGCCTT TACTTTTATC TACGACTCTG CTACGCCTTA
          ACCCTCACTA TTTATCCCAA CACCCTAACT GCCACTGCCC CCTGACGCCT
          CAACTTTACC ATAATTACCC TCCCCCTTTC -GATTATTAC TATTTTAGCC
          CTAGGACTAC TTCCCCTCAC ACCAGCCGTA ACTGCAATGT TAGATTTGTA
          G-
H9        ATGAACCCCT ACGTACTCAC CATCTTACTT TCTAGCCTAG GGTTAGGTAC
          AGTCCTCACC TTTGCCAGCT CCCACTGACT ACTTGCATGA ATAGGCCTAG
          AAATCAATAC CCTCGCTATT ATCCCAATCA TAGCGCAACA ACACCACCCC
          CGAGCAATTG AAGCAACAAC CAAGTATTTT TTGACCCAAG CAACCGCCGC
          AGCAATAATC CTTTTTGCTA GTACCACCAA CGCCTGACTA ATAGGAGAAT
          GAGAGATTCA CCAACTATCA CACCCCCTAG CAACTACAAC AGTAATATTA
          GCCCTCGCTC TCAAGCTTGG ACTAGCACCC GTTCACTTCT GACTCCCAGA
          AGTTCTTCAA GGACTTGAAC TCACCACAGG GTTAATCCTC TCAACCTGGC
          AAAAACTCGC ACCCTTCGCA CTTATAATTC AAACAGCCCC AACCATCAAC
          TCTTCCCTAC TTGTAGCAAT CGGCCTTCTA TCAACACTTG TAGGAGGTTG
          AGGTGGGCTT AATCAAACCC AACTGCGTAA AATTCTAGCA TATTCTTCAA
          TTGCCCACCT AGGATGAATA GTACTAATTT TACAATTCGC ACCCTCCCTC
          ACACTCCTCA GCCTATCCCT GTATATTATC ATAACATCTT CAGCATTCCT
          CACATTAAAA ACCAACAACG CTTTAACCAT CAACACTCTC GCGACTTCAT
          GAACTAAATC CCCTACCCTT GCCGCATTAG CCGCTCTTGT ACTGCTGTCC
          CTTGGAGGTC TCCCCCCTCT CTCAGGCTTT ATGCCAAAAT GACTTATTCT
          GCAAGAACTA ACAAAGCAAG GACTCCCGCT ATCTGCCACA CTAGCTGCTA
          TAACAGCCCT CCTGAGCCTT TACTTTTATC TACGACTCTG CTACGCCTTA
          ACCCTCACTA TTTACCCCAA CACCCTAACT GCCACTGCCC CCTGACGCCT
          CAACTTTACC ATAATTACCC TCCCCCTTTC -GATTATTAC TATTTTAGCC
          CTAGGACTAC TTCCCCTCAC ACCAGCCGTA ACTGCAATGT TAGATTTGTA
          G-
H14       ATGAACCCCT ACGTACTCAC CATCTTACTT TCTAGCCTAG GGTTAGGTAC
          AGTCCTCACC TTTGCCAGCT CCCACTGACT ACTTGCATGA ATAGGCCTAG
          AAATCAATAC CCTCGCTATT ATCCCGATCA TAGCGCAACA ACACCACCCC
          CGAGCAATTG AAGCAACAAC CAAGTATTTT TTGACCCAAG CAACCGCCGC
          AGCAATAATC CTTTTTGCTA GTACCACCAA CGCCTGACTA ATGGGAGAAT
          GAGAGATTCA CCAACTATCA CACCCCCTAG CAACTACAAC AGTAATATTA
          GCCCTCGCTC TCAAGCTTGG ACTAGCACCC GTTCACTTCT GACTCCCAGA
          AGTTCTTCAA GGACTTGAAC TCACCACAGG GTTAATCCTC TCAACCTGGC
          AAAAACTCGC ACCCTTCGCA CTTATAATTC AAACAGCCCC AACCATCAAC
          TCTTCCCTAC TTGTAGCAAT CGGCCTTCTA TCAACACTTG TGGGAGGTTG
          AGGTGGGCTT AATCAAACCC AACTGCGTAA AATTCTAGCA TATTCTTCAA
          TTGCCCACCT AGGATGAATA GTACTAATTT TACAATTCGC ACCCTCCCTC
          ACACTCCTCA GCCTATCCCT GTATATTATC ATAACATCTT CAGCATTCCT
          CACATTAAAA ACCAACAACG CTTTAACCAT CAACACTCTC GCGACTTCAT
          GAACTAAATC CCCTACCCTT GCCGCATTAG CCGCTCTTGT ACTGCTGTCC
          CTTGGAGGTC TCCCCCCTCT CTCAGGCTTT ATGCCAAAAT GACTTATTCT
          GCAAGAACTA ACAAAGCAAG GACTCCCACT ATCTGCCACA CTAGCTGCTA
          TAACAGCCCT CCTGAGCCTT TACTTTTATC TACGACTCTG CTACGCCTTA
          ACCCTCACTA TTTATCCCAA CACCCTAACT GCCACTGCCC CCTGACGCCT
          CAACTTTACC ATAATTACCC TCCCCCTTTC -GATTATTAC TATTTTAGCC
          CTAGGACTAC TTCCCCTCAC ACCAGCCGTA ACTGCAATGT TAGATTTGTA
          G-
H16       ATGAACCCCT ACGTACTCAC CATCTTACTT TCTAGCCTAG GGTTAGGTAC
          AGTCCTCACC TTTGCCAGCT CCCACTGACT ACTTGCATGA ATAGGCCTAG
          AAATCAATAC CCTCGCTATT ATCCCGATCA TAGCGCAACA ACACCACCCC
          CGAGCAATTG AAGCAACAAC CAAGTATTTT TTGACCCAAG CAACCGCCGC
          AGCAATAATC CTTTTTGCTA GTACCACCAA CGCCTGACTA ATGGGAGAAT
          GAGAGATTCA CCAACTATCA CACCCCCTAG CAACTACAAC AGTAATATTA
          GCCCTCGCTC TCAAGCTTGG GCTAGCACCC GTTCACTTCT GACTCCCAGA
          AGTTCTTCAA GGACTTGAAC TCACCACAGG GTTAATCCTC TCAACCTGGC
          AAAAACTCGC ACCCTTCGCA CTTATAATTC AAACAGCCCC AACCATCAAC
          TCTTCCCTAC TTGTAGCAAT CGGCCTTCTA TCAACACTTG TAGGAGGTTG
          AGGTGGGCTT AATCAAACCC AACTGCGTAA AATTCTAGCA TATTCTTCAA
          TCGCCCACCT AGGATGAATA GTACTAATTT TACAATTCGC ACCCTCCCTC
          ACACTCCTCA GCCTATCCCT GTATATTATC ATAACATCTT CAGCATTCCT
          CACATTAAAA ACCAACAACG CTTTAACCAT CAACACTCTC GCGACTTCAT
          GAACTAAATC CCCTACCCTT GCCGCATTAG CCGCTCTTGT ACTGCTGTCC
          CTTGGAGGTC TCCCCCCTCT CTCAGGCTTT ATGCCAAAAT GACTTATTCT
          GCAAGAACTA ACAAAGCAAG GACTCCCGCT ATCTGCCACA CTAGCTGCTA
          TAACAGCCCT CCTGAGCCTT TACTTTTATC TACGACTCTG CTACGCCTTA
          ACCCTCACTA TTTATCCCAA CACCCTAACT GCCACTGCCC CCTGACGCCT
          CAACTTTACC ATAATTACCC TCCCCCTTTC -GATTATTAC TATTTTAGCC
          CTAGGACTAC TTCCCCTCAC ACCAGCCGTA ACTGCAATGT TAGATTTGTA
          G-
H13       ATGAACCCCT ACGTACTCAC CATCTTACTT TCTAGCCTAG GGTTAGGTAC
          AGTCCTCACC TTTGCCAGCT CCCACTGACT ACTTGCATGA ATAGGCCTAG
          AAATCAATAC CCTCGCTATT ATCCCGATCA TAGCGCAACA ACACCACCCC
          CGAGCAATTG AAGCAACAAC CAAGTATTTT TTGACCCAAG CAACCGCCGC
          AGCAATAATC CTTTTTGCTA GTACCACCAA CGCCTGACTA ATGGGAGAAT
          GAGAGATTCA CCAACTATCA CACCCCCTAG CAACTACAAC AGTAATATTA
          GCCCTCGCTC TCAAGCTTGG ACTAGCACCC GTTCACTTCT GACTCCCAGA
          AGTTCTTCAA GGACTTGAAC TCACCACAGG GTTAATCCTC TCAACCTGGC
          AAAAACTCGC ACCCTTCACA CTTATAATTC AAACAGCCCC AACCATCAAC
          TCTTCCCTAC TTGTAGCAAT CGGCCTTCTA TCAACACTTG TAGGAGGTTG
          AGGTGGGCTT AATCAAACCC AACTGCGTAA AATTCTAGCA TATTCTTCAA
          TTGCCCACCT AGGATGAATA GTACTAATTT TACAATTCGC ACCCTCCCTC
          ACACTCCTCA GCCTATCCCT GTATATTATC ATAACATCTT CAGCATTCCT
          CACATTAAAA ACCAACAACG CTTTAACCAT CAACACTCTC GCGACTTCAT
          GAACTAAATC CCCTACCCTT GCCGCATTAG CCGCTCTTGT ACTGCTGTCC
          CTTGGAGGTC TCCCCCCTCT CTCAGGCTTT ATGCCAAAAT GACTTATTCT
          GCAAGAACTA ACAAAGCAAG GACTCCCGCT ATCTGCCACA CTAGCTGCTA
          TAACAGCCCT CCTGAGCCTT TACTTTTATC TACGACTCTG CTACGCCTTA
          ACCCTCACTA TTTATCCCAA CACCCTAACT GCCACTGCCC CCTGACGCCT
          CAACTTTACC ATAATTACCC TCCCCCTTTC -GATTATTAC TATTTTAGCC
          CTAGGACTAC TTCCCCTCAC ACCAGCCGTA ACTGCAATGT TAGATTTGTA
          G-
H4        ATGAACCCCT ACGTACTCAC CATCTTACTT TCTAGCCTAG GGTTAGGTAC
          AGTCCTCACC TTTGCCAGCT CCCACTGACT ACTTGCATGA ATAGGCCTAG
          AAATCAATAC CCTCGCTATT ATCCCGATCA TAGCGCAACA ACACCACCCC
          CGAGCAATTG AAGCAACAAC CAAGTATTTT TTGACCCAAG CAACCGCCGC
          AGCAATAATC CTTTTTGCTA GTACCACCAA CGCCTGACTA ATGGGAGAAT
          GAGAGATTCA CCAACTATCA CACCCCCTAG CAACTACAAC AGTAATATTA
          GCCCTCGCTC TCAAGCTTGG ACTAGCACCC GTTCACTTCT GACTCCCAGA
          AGTTCTTCAA GGACTTGAAC TCACCACAGG GTTAATCCTC TCAACCTGGC
          AAAAACTCGC ACCCTTCGCA CTTATAATTC AAACAGCCCC AACCATCAAC
          TCTTCCCTAC TTGTAGCAAT CGGCCTTCTA TCAACACTTG TAGGAGGTTG
          AGGTGGACTT AATCAAACCC AACTGCGTAA AATTCTAGCA TATTCTTCAA
          TTGCCCACCT AGGATGAATA GTACTAATTT TACAATTCGC ACCCTCCCTC
          ACACTCCTCA GCCTATCCCT GTATATTATC ATAACATCTT CAGCATTCCT
          CACATTAAAA ACCAACAACG CTTTAACCAT CAACACTCTC GCGACTTCAT
          GAACTAAATC CCCTACCCTT GCCGCATTAG CCGCTCTTGT ACTGCTGTCC
          CTTGGAGGTC TCCCCCCTCT CTCAGGCTTT ATGCCAAAAT GACTTATTCT
          GCAAGAACTA ACAAAGCAAG GACTCCCGCT ATCTGCCACA CTAGCTGCTA
          TAACAGCCCT CCTGAGCCTT TACTTTTATC TACGACTCTG CTACGCCTTA
          ACCCTCACTA TTTATCCCAA CACCCTAACT GCCACTGCCC CCTGACGCCT
          CAACTTTACC ATAATTACCC TCCCCCTTTC -GATTATTAC TATTTTAGCC
          CTAGGACTAC TTCCCCTCAC ACCAGCCGTA ACTGCAATGT TAGATTTGTA
          G-
H3        ATGAACCCCT ACGTACTCAC CATCTTACTT TCTAGCCTAG GGTTAGGTAC
          AGTCCTCACC TTTGCCAGCT CCCACTGACT ACTTGCATGA ATAGGCCTAG
          AAATCAATAC CCTCGCTATT ATCCCGATCA TAGCGCAACA ACACCACCCC
          CGAGCAATTG AAGCAACAAC CAAGTATTTT TTGACCCAAG CAACCGCCGC
          AGCAATAATC CTTTTTGCTA GTACCACCAA CGCCTGACTA ATGGGAGAAT
          GAGAGATTCA CCAACTATCA CACCCCCTAG CAACTACAAC AGTAATATTA
          GCCCTCGCTC TCAAGCTTGG ACTAGCACCC GTTCACTTCT GACTCCCAGA
          AGTTCTTCAA GGACTTGAAC TCACCACAGG GTTAATCCTC TCAACCTGGC
          AAAAACTCGC ACCCTTCGCA CTTATAATTC AAACAGCCCC AACCATCAAC
          TCTTCCCTAC TTGTAGCAAT CGGCCTTCTA TCAACACTTG TAGGAGGTTG
          AGGTGGGCTT AATCAAACCC AACTGCGTAA AATTCTAGCA TATTCTTCAA
          TTGCCCACCT AGGATGAATA GTACTAATTT TACAATTCGC ACCCTCCCTC
          ACACTCCTCA GCCTATCCCT GTATATTATC ATAACATCTT CAGCATTCCT
          CACATTAAAA ACCAACAACG CTTTAACCAT CAACACTCTC GCGACTTCAT
          GAACTAAATC CCCTACCCTT GCCGCATTAG CCGCTCTTGT ACTGCTGTCC
          CTTGGAGGTC TCCCCCCTCT CTCAGGCTTT ATGCCAAAAT GACTTATTCT
          GCAAGAACTA ACAAAGCAAG GACTCCCGCT ATCTGCCACA CTAGCTGCTA
          TAACAGCCCT CCTGAGCCTT TACTTTTATC TACGACTCTG CTACGCCTTA
          ACCCTCACTA TTTATCCCAA CACCCTAACT GCCACTGCCC CCTGACGCCT
          CAACTTTACC ATAATTACCC TCCCCCTTTC -GATTATTAC TATTTTAGCC
          CTAGGACTAC TTCCCCTCAC ACCAGCCGTA ACTGCAATGT TAGATTTGTA
          G-
