# Supplementary material for: Connections and containers: Using genetic data to understand how watershed evolution and human activities influence cutthroat trout biogeography
Source: PLoS One. 2018 Aug 10;13(8):e0202043. doi: 10.1371/journal.pone.0202043 (PMC6086439; doi:10.1371/journal.pone.0202043)
Supplement: S2 Dataset — Population ID's are defined by Table 1. (XLSX) [file pone.0202043.s004.xlsx]

## Sheet: NewTandemGenotypes_tandem.txt
			4				2		4		4		4		4		4		4		4		2
			Och18	Och18	Ocl 1	Ocl 1	Ogo 4	Ogo 4	Omm 1036	Omm 1036	Ots 107	Ots 107	Och 24	Och 24	Och 27	Och 27	Och 29	Och 29	Och 30	Och 30	Och 35	Och 35	Omy 77	Omy 77
Y1005	Pop12	d	168	172	152	156	130	130	238	246	165	193	211	211	324	324	278	294	160	164	275	275	113	139
Y1013	Pop12	d	168	168	156	156	122	130	202	202	173	201	207	207	324	364	246	294	160	164	275	275	139	139
Y1006	Pop12	d	168	168	152	164	130	130	210	246	193	201	211	211	324	324	294	294	160	160	275	279	113	139
Y1014	Pop12	d	168	168	152	156	130	130	210	210	169	201	211	211	324	324	294	294	156	160	275	275	139	139
Y999	Pop12	d	168	168	152	156	130	130	238	238	181	193	207	211	324	324	294	294	156	160	275	275	113	139
Y1007	Pop12	d	168	168	152	152	122	122	246	246	185	201	211	211	324	324	246	294	156	156	275	275	139	139
Y1015	Pop12	d	168	172	152	156	130	130	202	202	201	201	211	211	316	324	246	298	152	168	275	279	139	139
Y1000	Pop12	d	168	168	156	156	122	130	202	202	161	169	207	211	228	320	246	278	164	164	275	275	139	139
Y1008	Pop12	d	168	168	152	164	130	130	238	238	169	181	211	211	324	324	294	298	160	160	279	279	139	139
Y1016	Pop12	d	168	168	156	156	130	130	202	202	173	201	207	207	320	324	246	298	160	160	275	275	131	131
Y1001	Pop12	d	168	168	156	160	130	130	206	246	181	193	211	223	324	324	278	294	160	164	275	275	113	139
Y1009	Pop12	d	168	168	152	156	130	130	210	210	169	201	211	211	324	324	294	298	160	160	279	279	139	139
Y1017	Pop12	d	168	168	156	164	130	130	202	210	173	201	207	207	228	324	294	294	152	156	275	275	139	139
Y1002	Pop12	d	168	168	152	156	130	130	210	210	181	193	211	211	324	324	294	298	156	160	275	275	139	139
Y1010	Pop12	d	168	168	152	164	122	130	202	202	169	189	203	211	324	324	246	278	156	164	275	279	139	139
Y1018	Pop12	d	168	168	156	156	130	130	210	238	173	201	207	207	324	324	294	294	156	160	275	279	139	139
Y1003	Pop12	d	168	168	156	156	130	130	202	202	173	181	207	207	320	324	246	246	152	164	275	275	139	139
Y1011	Pop12	d	168	168	156	164	130	130	210	210	169	201	211	211	324	324	294	298	160	160	275	279	139	139
Y1019	Pop12	d	168	168	156	164	130	130	202	210	181	201	211	211	324	324	294	298	152	160	275	279	139	139
Y1004	Pop12	d	168	168	156	164	130	130	238	238	181	201	207	211	228	324	294	298	156	160	275	279	139	139
Y1012	Pop12	d	168	172	156	160	130	130	202	238	161	181	207	211	316	320	286	294	164	168	275	279	139	139
Y1020	Pop12	d	168	168	156	164	122	130	210	238	173	181	207	211	324	324	294	294	160	160	275	275	139	139
Y949	Pop13	d	168	168	148	148	122	130	206	234	157	157	167	199	276	340	278	294	132	156	275	275	113	139
Y957	Pop13	d	168	264	152	152	120	122	210	210	169	181	203	211	404	424	266	286	124	164	275	279	113	113
Y965	Pop13	d	168	172	148	148	120	130	210	210	205	213	203	215	404	412	250	278	124	156	279	279	113	113
Y950	Pop13	d	172	172	148	152	122	130	242	242	205	205	191	215	244	244	242	278	108	144	271	271	113	113
Y958	Pop13	d	168	168	152	164	122	122	218	250	173	181	223	227	252	272	278	286	128	128	275	275	113	139
Y966	Pop13	d	172	172	152	152	122	130	210	242	181	201	203	227	252	404	250	286	156	156	279	279	113	113
Y951	Pop13	d	168	172	152	152	120	122	234	238	173	181	211	215	264	376	266	278	156	156	263	263	139	139
Y959	Pop13	d	172	172	148	152	130	130	210	234	173	189	215	215	228	228	246	246	104	160	275	279	115	139
Y967	Pop13	d	168	172	152	152	122	130	202	202	181	201	203	223	252	392	278	278	132	156	275	279	113	115
Y952	Pop13	d	168	260	148	152	122	122	210	210	169	213	215	227	264	404	246	290	156	156	279	279	113	117
Y960	Pop13	d	168	168	148	152	120	130	218	234	181	181	215	219	316	392	278	286	124	156	275	275	113	139
Y968	Pop13	d	172	260	148	152	120	130	230	250	169	169	203	227	276	328	266	286	120	156	275	279	115	117
Y953	Pop13	d	168	168	148	152	120	130	218	234	181	181	187	211	248	304	262	274	160	164	247	263	113	113
Y961	Pop13	d	168	268	152	152	120	120	198	250	157	169	187	199	260	316	266	270	112	136	263	263	113	115
Y969	Pop13	d	168	172	148	152	130	130	210	210	173	181	215	227	264	264	246	286	104	104	263	275	115	139
Y954	Pop13	d	168	168	152	164	120	130	210	242	169	193	203	203	264	392	278	278	120	120	275	279	113	117
Y962	Pop13	d	168	260	148	152	120	130	210	230	169	205	211	215	264	396	282	286	120	156	279	279	115	117
Y970	Pop13	d	172	172	148	152	120	130	210	234	173	189	215	215	228	228	282	286	104	160	275	279	115	139
Y955	Pop13	d	168	168	148	148	120	122	210	210	169	213	215	219	392	392	266	266	128	128	275	275	115	117
Y963	Pop13	d	168	260	148	152	120	130	242	250	201	201	207	211	268	320	254	266	124	156	275	275	113	139
Y971	Pop13	d	168	172	148	148	120	130	234	234	173	181	199	227	228	264	282	286	104	160	275	279	113	115
Y956	Pop13	d	168	172	148	152	120	122	210	218	181	213	203	219	272	392	282	286	156	156	275	275	113	139
Y964	Pop13	d	168	268	152	152	120	122	198	210	169	177	203	203	276	328	286	290	120	156	279	279	113	115
Y972	Pop13	d	168	172	152	152	120	122	218	234	173	181	211	215	228	376	278	290	112	128	275	275	139	139
Y973	Pop21	d	168	172	152	152	130	130	226	238	169	189	207	207	316	320	294	294	108	124	275	275	139	139
Y981	Pop21	d	168	168	156	156	122	122	222	222	185	205	207	207	320	440	278	278	124	156	275	275	111	111
Y989	Pop21	d	168	168	152	152	122	122	202	226	177	209	203	211	320	436	250	286	96	124	275	275	139	139
Y997	Pop21	d	168	168	152	152	122	130	226	238	205	205	207	207	316	320	278	278	108	108	275	275	113	139
Y974	Pop21	d	168	172	152	152	122	122	238	242	169	209	171	207	276	276	250	294	136	164	275	275	139	139
Y982	Pop21	d	168	168	152	152	122	122	202	202	205	205	199	207	320	396	246	294	96	96	275	275	139	139
Y990	Pop21	d	168	260	152	160	120	122	202	226	161	177	203	211	320	436	250	286	96	96	275	275	113	113
Y998	Pop21	d	168	168	152	152	122	130	226	238	205	209	207	219	320	320	246	278	108	108	275	275	113	139
Y975	Pop21	d	168	168	152	152	122	122	202	226	209	209	199	219	436	436	278	278	96	108	275	275	113	139
Y991	Pop21	d	168	260	152	152	122	122	202	202	161	205	199	211	396	436	286	294	96	124	275	275	113	113
Y976	Pop21	d	168	180	152	152	120	122	202	206	177	205	199	203	320	396	250	294	96	96	275	275	113	139
Y984	Pop21	d	168	168	152	160	120	122	202	206	205	209	199	211	316	320	250	286	96	160	275	275	113	113
Y992	Pop21	d	168	256	152	160	120	122	202	218	185	201	203	219	372	416	290	290	132	168	275	275	113	139
Y977	Pop21	d	168	168	152	152	122	130	202	202	205	209	207	219	316	436	278	286	108	152	275	275	139	139
Y985	Pop21	d	168	180	152	152	122	122	202	206	177	209	199	211	320	436	250	286	124	160	275	275	139	139
Y993	Pop21	d	168	180	152	152	122	130	206	226	177	205	199	207	316	320	278	294	108	160	275	275	139	139
Y978	Pop21	d	168	168	152	160	122	130	202	226	189	205	207	211	316	320	246	250	108	108	275	275	139	139
Y986	Pop21	d	168	168	152	152	120	122	202	206	177	209	199	211	396	436	250	294	124	160	275	275	113	139
Y994	Pop21	d	172	180	152	152	120	122	206	206	205	209	199	219	316	320	246	250	108	160	275	275	139	139
Y979	Pop21	d	168	168	152	152	120	122	202	226	177	209	203	219	320	320	250	278	96	96	275	275	139	139
Y987	Pop21	d	168	260	152	160	122	122	202	206	205	209	203	211	396	436	250	294	96	124	275	275	113	139
Y995	Pop21	d	168	180	152	152	122	122	202	226	205	209	199	219	320	320	246	294	96	96	275	275	113	139
Y980	Pop21	d	168	168	152	160	122	122	202	202	169	209	207	207	276	436	250	278	108	152	275	275	113	139
Y988	Pop21	d	168	172	152	152	122	130	202	202	209	209	207	207	320	320	246	278	96	108	275	275	139	139
Y996	Pop21	d	168	168	152	152	122	130	238	238	205	209	219	219	316	320	246	278	108	108	275	275	139	139
Y1021	Pop26	d	168	260	152	152	122	130	210	218	173	181	199	215	324	388	266	282	124	164	279	279	113	139
Y1029	Pop26	d	212	260	152	152	112	130	202	210	169	185	215	227	268	420	246	278	136	164	279	279	139	139
Y1037	Pop26	d	172	172	148	152	120	130	202	202	157	197	207	215	416	420	246	250	120	124	279	279	115	117
Y1022	Pop26	d	168	168	152	152	122	130	210	218	173	181	207	207	324	412	266	282	164	164	279	279	113	139
Y1030	Pop26	d	168	168	152	192	122	130	202	230	185	197	203	219	268	416	246	278	96	156	279	279	139	139
Y1038	Pop26	d	172	172	152	152	112	130	202	230	173	197	207	207	272	308	266	290	124	124	279	279	113	139
Y1023	Pop26	d	168	212	148	152	122	130	230	230	185	185	203	227	416	416	246	290	124	164	275	279	113	113
Y1031	Pop26	d	168	212	152	152	112	130	210	218	185	185	167	211	228	228	250	286	164	164	279	279	113	117
Y1039	Pop26	d	168	168	148	152	130	130	218	218	185	185	203	203	324	388	246	266	124	136	275	275	139	139
Y1024	Pop26	d	168	212	152	152	122	130	210	230	185	197	203	227	416	424	250	278	164	164	279	279	139	139
Y1032	Pop26	d	168	212	152	152	122	130	202	230	185	197	203	227	268	424	250	278	96	164	279	279	113	139
Y1040	Pop26	d	168	172	148	152	122	130	202	202	185	197	191	199	252	412	282	282	108	116	263	267	113	117
Y1025	Pop26	d	168	168	152	192	122	130	210	230	185	185	207	227	268	424	250	278	164	164	279	279	113	139
Y1033	Pop26	d	168	168	148	152	120	130	202	230	181	185	207	207	272	392	246	298	124	124	275	279	113	117
Y1041	Pop26	d	172	260	148	152	130	130	202	230	185	197	207	207	324	420	290	298	120	164	275	279	113	139
Y1026	Pop26	d	168	260	152	192	130	130	210	230	185	185	203	207	324	416	246	250	96	124	279	279	139	139
Y1034	Pop26	d	168	212	148	152	120	130	202	202	169	197	207	215	272	324	246	286	136	164	279	279	113	115
Y1042	Pop26	d	260	260	152	160	130	130	218	218	157	185	207	215	392	420	250	286	164	164	275	279	113	117
Y1027	Pop26	d	168	168	152	192	122	130	202	230	185	185	207	219	268	424	246	290	156	164	279	279	113	139
Y1035	Pop26	d	212	260	148	148	122	130	202	218	185	185	203	207	272	324	246	266	124	156	279	279	113	139
Y1043	Pop26	d	168	172	152	152	130	130	202	230	197	197	207	207	388	392	282	298	124	124	279	279	113	139
Y1028	Pop26	d	168	172	152	152	122	122	202	210	185	185	207	219	308	324	246	282	124	124	279	279	139	139
Y1036	Pop26	d	172	260	152	152	120	120	202	230	185	197	207	219	388	388	286	298	120	124	279	279	113	139
Y1044	Pop26	d	172	172	152	160	120	130	202	202	173	185	199	207	324	420	246	266	124	124	275	275	117	139
Y1065	Pop4	d	168	168	152	156	130	130	210	210	189	193	219	219	228	316	246	278	96	96	279	279	117	139
Y1073	Pop4	d	168	168	152	152	130	130	210	226	189	193	215	219	228	228	278	290	156	160	279	279	117	117
Y1050	Pop4	d	168	168	152	156	130	130	210	226	189	193	215	215	228	228	246	290	96	156	275	275	117	117
Y1058	Pop4	d	168	168	152	152	130	130	210	226	189	193	215	219	228	316	246	290	96	156	275	275	117	117
Y1066	Pop4	d	168	168	152	152	130	130	210	226	193	193	215	219	228	228	290	290	96	160	275	279	117	117
Y1074	Pop4	d	168	168	152	152	130	130	202	210	193	193	203	207	220	220	270	282	148	148	271	271	101	125
Y1051	Pop4	d	168	168	152	152	130	130	210	226	189	193	219	219	228	228	246	246	156	160	275	279	117	117
Y1059	Pop4	d	168	168	152	152	130	130	210	210	189	193	215	219	228	316	246	278	96	156	279	279	117	139
Y1067	Pop4	d	168	168	152	156	130	130	226	226	189	193	215	219	316	316	246	246	96	96	275	279	117	139
Y1075	Pop4	d	168	168	152	152	130	130	226	226	161	193	219	219	228	228	246	278	96	96	279	279	117	139
Y1052	Pop4	d	168	168	152	152	130	130	210	226	161	193	219	219	228	228	246	278	96	160	279	279	117	139
Y1060	Pop4	d	168	168	156	156	130	130	226	226	189	193	203	207	312	312	270	270	148	148	271	271	125	125
Y1076	Pop4	d	168	168	152	152	130	130	210	210	189	189	219	219	228	228	246	246	160	160	275	279	117	117
Y1053	Pop4	d	168	168	152	152	130	130	210	226	189	193	215	219	228	316	246	246	96	156	275	279	117	139
Y1061	Pop4	d	168	168	152	156	130	130	210	210	189	193	215	215	228	316	246	290	96	156	275	275	117	117
Y1077	Pop4	d	168	168	152	152	130	130	210	226	189	193	215	219	228	228	246	246	96	96	275	279	117	139
Y1054	Pop4	d	168	168	152	152	130	130	210	226	161	193	219	219	228	228	246	246	96	156	275	275	117	121
Y1062	Pop4	d	168	168	152	152	130	130	202	210	189	193	215	219	228	316	290	290	160	160	279	279	117	139
Y1078	Pop4	d	168	168	152	152	130	130	202	210	193	193	219	219	228	316	246	278	96	160	279	279	117	117
Y1055	Pop4	d	168	168	152	152	130	130	210	210	161	193	219	219	228	228	246	246	96	160	275	279	117	139
Y1071	Pop4	d	168	168	152	152	130	130	210	226	189	193	215	219	228	228	246	278	156	160	275	275	117	117
Y1079	Pop4	d	168	168	152	156	130	130	210	210	189	189	203	207	308	308	282	282	144	144	267	271	101	123
Y1056	Pop4	d	168	168	152	152	130	130	210	210	189	193	219	219	228	316	246	278	156	156	275	279	117	139
Y1072	Pop4	d	168	168	152	152	130	130	202	210	193	193	219	219	228	228	278	294	156	156	283	283	133	133
Y1080	Pop4	d	168	168	152	152	130	130	210	226	193	193	215	219	228	316	290	290	96	96	279	279	117	117
Y1081	Pop7	d	172	172	152	156	130	130	202	246	161	189	215	215	228	248	250	294	156	156	275	275	117	137
Y1089	Pop7	d	172	172	152	152	130	130	202	210	181	193	211	215	316	316	282	298	156	160	275	279	117	139
Y1097	Pop7	d	168	172	152	152	130	130	242	242	173	173	215	215	228	228	246	294	156	156	275	275	117	137
Y1082	Pop7	d	168	168	152	152	130	130	230	246	161	193	211	219	328	332	246	290	160	164	275	275	117	117
Y1090	Pop7	d	168	172	152	152	130	130	202	210	193	193	211	211	316	316	282	298	128	156	279	279	117	139
Y1098	Pop7	d	168	168	152	152	122	130	202	246	193	209	211	211	316	332	246	282	156	164	275	275	117	139
Y1106	Pop7	d	168	172	152	164	130	130	222	226	193	209	207	207	220	316	294	294	140	144	271	275	125	125
Y1091	Pop7	d	172	172	156	216	130	130	202	242	161	189	215	215	228	248	250	294	156	156	275	275	117	137
Y1099	Pop7	d	168	168	160	164	122	130	202	202	201	201	211	211	316	324	242	246	148	152	275	275	105	129
Y1107	Pop7	d	168	172	152	156	130	130	242	242	241	241	211	215	228	228	246	294	156	156	275	275	117	137
Y1084	Pop7	d	168	168	152	156	130	130	222	246	189	193	215	215	228	228	250	294	156	156	275	275	117	117
Y1092	Pop7	d	172	172	152	156	130	130	242	242	189	193	211	215	320	328	254	294	160	160	279	279	125	139
Y1108	Pop7	d	168	168	152	152	130	130	222	246	189	193	207	207	220	316	242	242	144	144	271	271	103	125
Y1085	Pop7	d	172	172	156	216	130	130	242	242	189	201	215	215	228	228	250	294	156	156	275	275	137	137
Y1093	Pop7	d	168	168	156	160	130	130	210	210	193	193	211	215	316	316	290	294	156	164	275	275	117	139
Y1101	Pop7	d	168	172	152	156	130	130	202	246	189	201	211	215	228	228	250	250	156	156	275	275	117	137
Y1109	Pop7	d	168	212	152	160	122	130	202	202	189	189	199	203	316	320	242	242	144	152	267	271	101	125
Y1086	Pop7	d	168	172	152	152	130	130	230	246	173	209	215	219	228	320	246	294	156	156	275	279	139	139
Y1094	Pop7	d	168	172	152	152	130	130	202	246	161	189	199	203	220	220	242	286	144	144	267	267	123	123
Y1109-1	Pop7	d	168	212	148	156	130	130	246	246	161	189	211	219	324	368	246	246	156	156	275	279	117	139
Y1087	Pop7	d	168	172	152	152	130	130	242	242	189	201	215	215	228	228	250	294	156	156	275	275	117	139
Y1095	Pop7	d	168	172	152	164	122	130	222	226	193	209	211	223	228	320	250	294	152	156	275	275	137	139
Y1088	Pop7	d	168	168	152	156	130	130	202	210	181	193	215	215	316	320	254	302	152	156	275	279	129	133
Y1096	Pop7	d	172	172	148	156	130	130	242	242	189	193	211	211	320	328	290	294	152	156	279	279	121	139
Y1104	Pop7	d	168	168	148	152	130	130	202	242	189	189	215	223	228	260	246	250	156	164	275	279	139	139
Y1112	Pop19	d	168	212	152	156	130	130	226	246	161	189	211	215	228	316	246	286	156	164	275	279	139	139
Y1120	Pop19	d	172	180	152	160	112	130	202	210	169	189	215	219	324	332	262	290	156	164	275	279	119	139
Y1128	Pop19	d	168	168	152	156	130	130	202	202	161	209	215	215	320	320	286	286	156	156	275	279	139	139
Y1136	Pop19	d	168	172	152	156	130	130	202	222	193	209	215	215	228	228	286	286	156	164	275	279	139	139
Y1121	Pop19	d	168	168	148	152	122	130	202	218	181	209	211	211	228	320	286	286	156	156	275	275	117	139
Y1129	Pop19	d	168	168	152	200	130	130	222	226	189	201	199	223	320	320	246	262	156	160	171	279	139	139
Y1114	Pop19	d	172	212	148	152	130	130	226	242	189	209	211	215	228	320	246	286	156	156	275	279	139	139
Y1122	Pop19	d	168	180	152	152	130	130	202	218	181	209	211	215	228	364	278	286	164	164	275	275	137	139
Y1130	Pop19	d	168	168	152	152	130	130	246	246	181	209	211	215	308	320	250	286	156	164	275	275	115	139
Y1138	Pop19	d	168	168	152	156	130	130	202	246	161	161	211	223	324	324	286	286	156	156	279	279	111	117
Y1115	Pop19	d	168	212	152	156	130	130	202	246	181	209	211	211	316	320	246	286	160	168	275	275	105	139
Y1131	Pop19	d	168	168	152	152	130	130	210	222	189	209	211	215	312	320	286	294	156	156	275	275	111	137
Y1116	Pop19	d	168	168	152	152	130	130	246	246	189	189	215	215	324	324	246	286	156	164	279	279	105	139
Y1124	Pop19	d	172	172	148	152	130	130	202	202	205	209	211	215	228	228	286	286	160	164	275	275	117	139
Y1132	Pop19	d	168	180	152	152	130	130	202	218	209	209	191	191	300	300	278	286	132	140	251	251	93	113
Y1117	Pop19	d	212	212	152	152	130	130	222	242	181	189	211	215	320	320	286	294	156	156	279	279	139	139
Y1125	Pop19	d	168	172	152	152	130	130	210	246	161	209	211	219	228	320	286	286	96	156	275	275	139	139
Y1133	Pop19	d	172	212	152	152	130	130	202	210	189	193	203	203	304	304	246	246	144	144	267	271	101	125
Y1110	Pop19	d	168	172	152	152	122	130	202	230	165	189	195	199	228	228	270	270	136	136	259	259	117	117
Y1118	Pop19	d	168	168	152	152	130	130	222	226	193	209	215	219	228	328	286	294	156	160	275	279	137	139
Y1126	Pop19	d	168	212	152	160	122	130	202	222	189	189	199	199	316	316	278	278	164	164	267	271	99	125
Y1134	Pop19	d	168	168	152	152	130	130	246	246	209	209	215	219	308	316	246	290	156	164	279	279	139	139
Y1111	Pop19	d	168	172	148	152	130	130	202	202	189	209	215	227	228	320	286	286	152	156	275	275	117	139
Y1119	Pop19	d	168	168	152	156	130	130	222	222	189	209	211	215	308	320	278	294	156	156	279	279	121	139
Y1127	Pop19	d	168	168	152	152	130	130	202	222	161	209	215	215	228	320	246	282	156	160	275	279	139	139
Y1139	Pop25	d	212	212	152	152	130	130	202	246	165	205	215	215	324	324	250	250	156	168	275	279	113	139
Y1140	Pop25	d	184	212	144	152	122	130	210	246	165	209	207	215	320	320	250	274	156	160	275	279	133	139
Y1141	Pop25	d	212	212	156	156	130	130	202	246	201	333	215	215	316	324	246	294	156	156	183	275	117	139
Y1142	Pop25	d	172	176	152	196	130	130	210	246	177	197	195	215	320	320	246	246	144	156	171	175	97	125
Y1143	Pop25	d	168	184	156	160	130	130	238	246	189	209	215	215	324	324	246	286	160	164	283	283	135	135
Y1049	Pop26	d	212	260	148	152	130	130	202	222	157	181	203	207	324	324	250	286	120	120	275	279	111	139
Y1210	Pop5	d	244	244	152	152	120	120	250	254	209	209	191	195	240	240	282	282	148	152	283	283	113	113
Y1211	Pop5	d	244	244	152	152	120	120	250	250	209	209	195	195	240	240	266	282	148	156	283	283	113	113
Y1212	Pop5	d	244	244	152	152	120	120	254	254	209	217	195	195	240	240	266	282	148	148	283	283	113	113
Y1213	Pop5	d	244	244	152	152	120	120	250	254	209	209	191	191	240	240	242	266	144	148	283	283	113	113
Y1214	Pop5	d	244	244	152	152	120	120	254	254	209	209	191	195	240	240	266	266	148	152	283	283	113	113
Y1215	Pop5	d	244	244	152	152	120	120	250	254	205	209	195	195	240	240	266	282	148	156	275	283	113	113
Y1168	Pop15	d	172	252	152	152	122	122	218	270	173	173	211	227	260	384	262	294	128	152	275	275	115	137
Y1176	Pop15	d	172	172	152	160	122	130	218	242	173	185	203	227	244	400	262	294	128	128	243	275	137	141
Y1153	Pop15	d	172	172	148	152	122	122	218	262	173	173	203	227	316	384	262	294	128	128	275	275	111	139
Y1161	Pop15	d	172	172	152	160	122	122	210	234	173	173	191	227	384	408	274	294	128	160	275	275	141	141
Y1169	Pop15	d	168	172	152	160	122	130	234	242	173	185	191	191	384	384	294	294	128	132	275	275	139	139
Y1177	Pop15	d	172	172	148	148	122	130	210	242	173	173	191	227	260	260	262	262	128	160	275	275	139	139
Y1162	Pop15	d	172	172	148	152	122	122	210	210	173	173	211	227	316	384	262	294	128	164	275	275	113	139
Y1170	Pop15	d	172	172	152	160	122	122	210	218	173	185	191	211	384	408	274	298	128	164	275	275	137	137
Y1155	Pop15	d	172	196	152	152	122	122	218	218	169	173	219	227	232	408	274	274	128	132	275	275	139	299
Y1163	Pop15	d	172	172	152	160	122	122	210	218	173	173	191	227	232	316	294	294	128	160	275	275	111	139
Y1171	Pop15	d	212	212	152	160	122	130	218	234	169	177	191	227	244	268	262	262	128	160	275	275	141	141
Y1156	Pop15	d	172	196	152	152	122	122	218	262	169	173	219	227	276	408	294	298	128	128	275	275	129	137
Y1164	Pop15	d	172	172	160	160	122	122	210	218	173	173	191	227	384	408	294	294	132	152	275	275	137	141
Y1172	Pop15	d	212	252	148	152	122	122	218	218	173	177	191	211	260	260	262	294	128	152	275	275	115	137
Y1157	Pop15	d	172	196	152	160	122	130	218	218	169	173	219	227	232	316	274	274	128	160	275	275	141	141
Y1165	Pop15	d	168	172	152	160	122	122	210	210	173	173	191	227	316	384	294	294	152	160	275	275	137	141
Y1173	Pop15	d	172	172	152	160	122	130	210	234	185	185	203	227	268	400	262	262	128	160	275	275	139	139
Y1150	Pop15	d	168	168	148	152	122	130	210	218	173	193	203	227	384	408	262	262	128	128	275	275	141	141
Y1158	Pop15	d	172	196	152	160	122	130	234	242	173	185	191	227	268	268	262	294	128	128	275	275	137	141
Y1166	Pop15	d	172	196	152	152	122	130	210	218	173	185	191	227	268	384	262	262	128	128	275	275	141	141
Y1174	Pop15	d	168	172	152	160	122	122	210	234	173	185	219	227	232	316	274	294	128	160	275	275	111	137
Y1151	Pop15	d	168	172	152	160	122	122	210	210	173	189	191	227	268	408	262	262	156	160	275	275	137	137
Y1159	Pop15	d	172	172	148	152	122	122	210	218	173	185	219	227	384	408	274	294	128	132	275	275	111	139
Y1167	Pop15	d	172	196	152	152	122	130	218	218	173	173	203	227	232	408	294	298	128	132	275	275	137	137
Y1175	Pop15	d	168	168	160	160	122	122	210	218	173	185	215	223	228	316	294	294	116	124	275	275	99	129
Y1184	Pop17	d	172	172	152	160	120	122	226	242	181	193	191	191	276	316	250	290	128	132	275	275	103	139
Y1192	Pop17	d	172	176	160	160	122	122	226	238	193	193	195	215	260	260	274	290	100	128	275	279	115	139
Y1185	Pop17	d	172	196	156	204	122	126	202	218	193	193	191	195	260	260	250	250	104	132	183	275	105	139
Y1193	Pop17	d	168	180	160	160	120	122	202	242	165	177	191	191	260	312	250	274	100	128	279	283	115	139
Y1201	Pop17	d	172	172	160	160	120	126	198	270	161	193	195	215	228	228	254	290	128	132	275	275	139	139
Y1178	Pop17	d	168	172	156	160	120	122	226	242	177	193	191	191	316	380	246	250	128	128	275	275	105	139
Y1186	Pop17	d	168	172	152	156	122	122	270	270	193	193	191	191	316	380	290	290	108	132	275	275	113	139
Y1194	Pop17	d	176	180	148	160	120	122	202	242	193	193	191	211	260	420	274	274	100	128	279	283	113	115
Y1202	Pop17	d	172	172	152	168	122	122	202	270	165	193	203	215	312	316	250	250	128	132	275	275	103	139
Y1187	Pop17	d	168	172	156	160	122	122	226	238	193	209	191	195	260	316	290	290	128	128	275	279	113	139
Y1195	Pop17	d	156	176	148	148	122	122	198	242	181	193	191	211	384	384	250	282	100	128	275	279	115	139
Y1180	Pop17	d	172	172	148	156	120	126	222	242	193	197	191	195	276	276	250	250	128	132	183	275	139	139
Y1188	Pop17	d	172	196	148	156	120	120	218	242	193	197	191	195	260	276	250	250	104	128	183	275	105	139
Y1196	Pop17	d	172	172	144	144	122	122	234	270	161	173	211	211	316	316	250	258	100	152	275	275	139	139
Y1204	Pop17	d	172	172	148	160	120	122	202	234	169	193	191	199	376	384	278	282	156	160	279	279	139	139
Y1181	Pop17	d	168	172	156	160	122	122	226	270	193	205	191	215	316	380	290	290	108	132	275	275	139	139
Y1205	Pop17	d	168	172	152	156	122	122	242	270	193	209	191	191	316	380	250	290	128	132	275	275	113	133
Y1182	Pop17	d	172	220	144	160	122	122	234	242	173	177	203	211	316	316	250	250	124	152	275	279	139	139
Y1190	Pop17	d	176	180	160	160	120	122	202	242	181	193	195	211	260	312	250	250	128	128	279	279	115	115
Y1198	Pop17	d	172	180	160	168	116	122	202	202	181	193	191	215	228	316	250	250	108	128	275	283	139	139
Y1206	Pop17	d	172	172	156	204	120	120	202	218	181	181	191	195	276	276	250	250	104	132	187	275	139	139
Y1183	Pop17	d	168	180	148	160	120	122	202	242	193	193	195	211	260	420	250	250	128	128	279	283	115	139
Y1191	Pop17	d	172	172	160	160	122	122	198	270	205	209	191	215	380	412	290	290	108	132	275	275	139	139
Y1199	Pop17	d	168	176	156	160	120	122	226	238	193	193	191	195	260	316	274	290	100	128	275	279	113	139
Y1207	Pop17	d	172	172	148	160	120	122	238	270	161	173	211	215	228	316	250	262	108	124	275	279	115	139
B921	Pop24	d	172	172	148	160	118	118	202	210	181	201	163	215	292	384	262	262	128	132	275	275	125	129
B929	Pop24	d	156	156	148	160	118	122	202	202	201	213	215	215	316	384	262	262	104	104	275	275	125	125
B937	Pop24	d	156	156	148	160	118	122	202	210	201	213	163	215	316	384	262	262	104	132	275	279	129	129
B922	Pop24	d	172	172	160	160	122	122	202	202	181	201	163	215	292	292	250	250	128	128	275	279	125	129
B930	Pop24	d	156	172	148	160	118	118	202	202	201	201	163	215	260	292	262	262	104	128	275	275	125	129
B938	Pop24	d	172	172	148	160	118	118	202	202	201	213	215	215	316	384	250	262	128	132	275	275	125	129
B946	Pop24	d	156	172	148	168	118	118	202	202	181	201	163	215	292	292	262	262	104	132	275	275	125	129
B923	Pop24	d	172	172	148	160	118	122	202	210	181	213	163	163	292	292	250	250	128	128	275	279	125	129
B931	Pop24	d	172	172	148	160	118	122	202	202	201	213	199	199	380	380	250	250	88	116	275	275	109	113
B939	Pop24	d	172	172	148	160	116	122	202	210	213	213	215	215	292	384	250	262	128	128	275	275	125	129
B924	Pop24	d	172	172	148	148	118	122	202	210	181	213	215	215	292	292	250	262	104	132	275	275	129	129
B932	Pop24	d	172	172	148	160	116	118	202	210	201	213	215	215	292	320	262	262	128	128	275	279	125	129
B940	Pop24	d	172	172	148	160	116	118	202	210	181	201	215	215	384	384	250	262	104	128	279	279	125	129
B925	Pop24	d	156	172	148	168	116	118	202	202	181	213	163	215	292	384	250	262	104	132	275	275	125	129
B933	Pop24	d	156	172	160	168	118	118	202	210	201	213	215	215	384	384	262	262	128	132	275	275	125	129
B941	Pop24	d	172	172	148	160	118	118	202	210	201	201	215	215	292	384	250	250	128	128	275	279	125	129
B926	Pop24	d	156	172	148	148	120	120	202	210	181	201	215	215	316	384	262	262	128	132	275	275	125	125
B934	Pop24	d	156	172	160	168	118	122	202	210	213	213	215	215	384	384	262	262	128	128	275	275	125	129
B942	Pop24	d	172	172	148	160	122	122	202	210	181	213	163	215	292	292	262	262	128	132	275	275	129	129
B927	Pop24	d	156	172	160	160	116	118	210	210	181	201	163	163	384	384	262	262	104	128	275	279	129	129
B935	Pop24	d	156	172	160	160	118	122	202	202	201	213	215	215	292	384	250	262	128	132	275	275	129	129
B943	Pop24	d	156	172	148	160	118	118	202	210	181	201	215	215	316	384	262	262	104	104	275	275	125	129
B928	Pop24	d	172	172	148	160	118	118	202	210	181	201	163	215	292	384	262	262	104	132	275	275	125	129
B936	Pop24	d	172	172	148	160	118	118	198	202	213	237	215	215	384	384	250	262	104	128	275	279	129	129
B944	Pop24	d	156	172	148	160	118	122	202	202	181	181	163	215	292	292	250	262	104	128	275	275	125	129
Y1144	Pop25	d	168	212	156	156	130	130	210	226	161	189	215	215	260	320	246	250	160	164	275	275	139	139
Y1145	Pop25	d	196	196	160	160	116	130	210	210	161	189	211	215	228	320	286	286	120	120	191	191	113	137
Y1146	Pop25	d	188	188	152	160	122	130	238	246	169	197	211	215	320	320	274	286	96	108	275	279	139	139
Y1147	Pop25	d	168	168	156	160	130	130	202	250	165	189	207	215	244	316	246	246	128	164	275	279	139	139
Y1148	Pop25	d	168	212	156	160	130	130	202	246	161	209	215	219	320	328	294	294	108	164	275	275	139	139
Y1149	Pop25	d	168	172	152	160	130	130	202	226	209	209	215	219	320	324	286	286	132	152	275	279	139	139
Y718	Pop5	d	244	244	152	152	120	120	254	254	209	221	195	195	240	240	266	282	148	156	283	283	111	111
Y729	Pop5	d	256	256	152	152	120	120	254	254	209	209	195	195	240	240	266	266	148	148	275	283	113	113
Y720	Pop5	d	244	244	148	148	118	118	250	250	209	217	195	195	240	240	266	266	148	148	283	283	113	113
Y730	Pop5	d	244	244	152	152	120	120	250	254	209	213	183	187	236	236	262	278	148	148	283	283	99	99
Y722	Pop5	d	244	244	152	152	120	120	250	254	209	209	191	195	240	240	266	282	144	152	283	283	113	113
Y731	Pop5	d	244	244	152	152	120	120	206	254	209	209	191	195	240	240	266	282	148	156	275	283	113	113
Y1221	Pop5	d	244	244	152	152	120	120	254	254	209	209	191	191	240	240	266	266	148	156	275	283	113	113
Y723	Pop5	d	244	244	152	152	120	120	254	254	209	209	183	183	228	228	254	254	132	132	283	283	97	97
Y731.1	Pop5	d	244	244	152	152	120	120	206	206	209	209	175	175	224	224	250	266	132	140	259	267	95	95
Y1222	Pop5	d	244	244	152	152	120	120	206	254	209	209	195	195	240	240	282	282	156	156	275	275	113	113
Y714	Pop5	d	244	244	152	152	120	120	250	254	205	217	195	195	240	240	266	282	148	156	283	283	113	113
Y724	Pop5	d	244	244	152	152	120	120	254	254	209	209	195	195	240	240	266	266	152	156	275	283	113	113
Y732.1	Pop5	d	244	244	152	152	120	120	254	254	209	209	191	195	240	240	266	282	148	152	275	275	113	113
Y715	Pop5	d	244	244	152	152	120	120	250	254	209	209	195	195	236	240	266	282	152	156	275	283	113	113
Y725	Pop5	d	244	244	152	152	120	120	250	254	209	221	195	195	240	240	266	266	148	148	275	283	113	113
Y716	Pop5	d	244	244	152	152	120	120	250	254	209	209	191	191	240	240	266	266	152	156	275	283	113	113
Y726	Pop5	d	244	244	152	152	120	120	254	254	209	209	195	195	240	240	282	282	148	156	283	283	113	113
Y717	Pop5	d	244	244	152	152	120	120	250	254	209	221	195	195	240	240	266	282	148	156	275	283	113	113
Y727	Pop5	d	252	252	152	152	120	120	254	254	209	209	191	195	240	240	266	282	148	156	283	283	113	113
Y1304	Pop8	d	168	248	152	164	120	130	242	246	201	205	195	211	264	264	266	266	156	164	275	279	115	115
Y883	Pop8	d	168	168	152	164	120	120	246	246	201	201	195	215	264	264	278	282	164	164	275	279	115	139
Y1305	Pop8	d	216	252	164	164	130	130	206	242	181	181	191	215	264	264	250	250	156	164	275	279	115	115
Y1298	Pop8	d	212	216	152	164	130	130	206	242	181	181	195	215	264	264	282	286	128	156	279	279	113	113
Y1306	Pop8	d	168	240	152	164	120	130	242	246	177	205	187	215	264	264	266	290	152	164	275	275	115	139
Y1299	Pop8	d	168	216	152	152	122	130	242	246	201	205	195	215	264	264	266	290	128	156	275	279	139	139
Y1307	Pop8	d	212	216	152	152	130	130	206	242	181	181	191	215	264	264	282	286	156	156	275	279	115	139
Y1300	Pop8	d	216	252	164	164	122	130	206	218	181	181	191	191	264	264	250	290	156	164	279	279	115	139
Y1308	Pop8	d	168	212	152	164	122	122	242	246	169	201	215	219	264	384	278	278	156	164	275	275	139	139
Y1301	Pop8	d	212	236	152	152	120	130	210	242	169	201	195	215	264	264	286	290	128	156	275	279	111	139
Y1309	Pop8	d	172	216	164	164	122	130	242	246	181	201	215	219	264	264	282	282	128	164	275	275	115	139
Y877	Pop8	d	160	160	152	160	122	130	210	234	173	173	203	227	268	268	262	294	128	152	275	275	139	139
Y1302	Pop8	d	168	168	152	152	122	122	242	246	181	201	215	215	264	264	278	290	156	156	275	279	115	139
Y878	Pop8	d	172	172	152	160	122	122	218	270	173	173	191	211	260	260	262	274	160	160	275	275	115	137
Y1303	Pop8	d	212	212	160	164	122	130	242	242	181	201	187	219	264	264	250	290	120	156	275	279	139	139
Y911	Pop10	d	168	172	152	152	120	120	210	218	173	185	171	211	268	268	278	278	124	156	279	279	113	113
Y917	Pop10	d	168	168	152	152	120	130	194	202	173	205	219	227	268	388	250	250	96	96	275	275	105	105
Y923	Pop10	d	172	172	152	160	120	120	202	210	181	185	203	219	252	252	250	250	128	132	275	275	113	113
Y306	Pop10	d	168	172	152	156	120	122	202	210	185	185	171	219	268	268	294	294	128	132	275	279	113	113
Y924	Pop10	d	172	256	152	152	120	120	202	210	173	185	171	171	268	268	286	294	160	160	183	275	113	113
Y308	Pop10	d	168	168	152	160	120	130	202	210	153	165	171	219	268	268	266	294	104	132	275	279	113	117
Y906	Pop10	d	184	256	152	152	116	130	210	250	161	217	211	215	340	424	286	286	128	132	275	279	113	117
Y925	Pop10	d	244	252	148	152	120	130	242	246	185	205	203	211	268	268	278	278	136	140	275	275	97	97
Y309	Pop10	d	252	256	152	156	120	120	202	242	153	169	203	211	268	268	286	298	104	132	275	275	113	113
Y907	Pop10	d	184	256	156	160	116	130	242	246	197	197	171	215	268	268	250	250	104	164	275	279	113	113
Y310	Pop10	d	168	256	152	160	120	122	202	218	153	173	171	171	424	424	250	278	104	128	275	275	111	111
Y510	Pop11	d	172	172	148	164	130	130	246	246	157	197	203	215	372	408	250	266	124	164	191	275	117	117
Y834	Pop13	d	168	168	152	152	122	130	238	246	173	173	207	227	316	316	266	266	96	144	275	279	113	113
B2	Pop16	d	160	180	152	156	118	120	198	226	233	233	159	163	276	280	246	250	124	128	275	275	137	137
B11	Pop16	d	180	180	152	152	118	122	198	222	201	229	159	159	272	352	246	246	116	132	275	275	125	131
B13	Pop16	d	156	156	152	156	118	118	202	230	189	233	159	159	272	288	246	246	124	128	275	275	125	131
B22	Pop16	d	200	200	152	160	120	120	198	202	181	233	159	159	260	308	246	262	124	156	275	275	125	125
B4	Pop16	d	172	176	152	152	118	122	202	202	189	189	159	163	276	280	246	254	128	132	275	275	131	137
B12	Pop16	d	156	220	152	160	118	120	198	202	177	229	159	207	260	260	246	262	124	156	275	275	125	125
B14	Pop16	d	160	172	152	156	122	122	218	230	169	233	159	159	276	348	246	250	124	124	275	275	123	131
B23	Pop16	d	156	172	152	152	118	120	202	202	181	197	155	155	272	272	262	274	124	136	275	275	123	123
B5	Pop16	d	172	220	152	156	116	118	202	226	229	237	159	163	276	280	246	262	132	140	275	279	125	125
B17	Pop16	d	172	172	152	156	122	122	198	230	169	233	159	159	276	276	246	250	116	124	275	279	125	131
B15	Pop16	d	160	160	152	160	118	122	194	210	153	185	159	163	276	276	250	274	116	116	275	279	125	125
B24	Pop16	d	172	180	152	160	118	118	198	230	189	229	159	159	260	268	246	262	140	156	275	275	125	131
B6	Pop16	d	164	176	152	156	118	122	198	202	181	229	159	159	260	268	246	270	124	124	275	275	125	131
B16	Pop16	d	156	156	152	156	118	120	198	230	233	233	159	159	260	272	246	246	140	156	275	275	125	131
B25	Pop16	d	176	180	152	156	118	120	198	230	181	229	159	207	276	288	246	246	156	156	275	275	125	125
B7	Pop16	d	164	176	152	160	122	122	194	198	165	229	159	159	256	264	246	270	116	140	275	275	125	131
B18	Pop16	d	172	176	152	156	120	122	198	230	169	229	159	159	276	276	246	250	116	140	279	279	123	131
B8	Pop16	d	172	176	148	156	118	120	202	202	189	217	159	159	280	288	250	274	116	132	275	275	111	137
B19	Pop16	d	156	180	152	156	118	120	202	202	229	229	159	159	272	288	246	278	128	156	275	275	125	125
B9	Pop16	d	220	220	152	152	118	118	226	226	189	189	159	163	276	280	258	262	124	148	275	275	125	125
B20	Pop16	d	180	220	152	156	118	122	198	202	177	229	159	207	276	288	246	246	156	156	275	275	125	125
B10	Pop16	d	180	180	152	152	118	122	198	222	189	229	159	159	272	280	258	270	108	116	275	275	125	131
B3	Pop16	d	172	172	156	156	118	118	202	202	189	213	159	159	268	276	246	250	116	128	275	275	137	137
B21	Pop16	d	172	180	152	152	122	122	202	202	229	229	159	211	260	276	246	274	124	140	279	279	123	131
H1773	Pop20	d	200	240	148	148	122	124	222	242	161	165	211	215	436	448	250	286	104	144	179	179	105	113
H1778	Pop20	d	168	168	192	196	112	130	238	238	169	169	199	231	264	348	274	290	104	144	191	275	103	127
H1786	Pop20	d	168	168	144	148	114	114	186	234	185	201	207	223	384	384	286	290	128	148	275	275	129	129
H1774	Pop20	d	168	168	148	152	116	122	194	250	165	225	203	211	284	336	250	290	112	112	195	195	113	113
H1779	Pop20	d	168	168	152	156	116	122	250	250	173	173	215	219	368	368	250	250	128	148	275	275	113	133
H1787	Pop20	d	168	240	148	156	122	122	194	238	185	221	207	223	408	408	286	286	152	152	275	275	113	113
H1767	Pop20	d	168	168	144	152	122	122	194	194	173	177	203	219	420	440	250	258	112	148	275	275	129	129
H1775	Pop20	d	168	188	148	152	116	122	202	234	157	185	207	215	380	400	274	282	148	148	275	275	113	129
H1780	Pop20	d	168	168	144	148	116	122	190	222	165	181	207	211	428	428	250	294	108	148	275	275	113	113
H1788	Pop20	d	168	168	144	148	116	120	222	222	161	177	207	207	380	408	250	250	148	152	275	275	113	129
H1768	Pop20	d	168	176	148	148	120	122	238	246	169	209	191	195	396	412	242	274	116	132	259	259	95	95
H1776	Pop20	d	184	192	144	148	120	122	206	206	173	193	207	207	384	396	250	250	108	148	275	275	103	113
H1781	Pop20	d	176	200	148	152	122	122	194	222	193	213	207	211	384	384	250	286	112	140	275	275	113	127
H1789	Pop20	d	168	240	148	156	122	122	202	238	169	201	215	227	392	392	250	250	112	148	275	275	105	117
H1769	Pop20	d	172	240	148	160	120	122	198	230	161	205	211	215	432	432	250	250	132	140	275	275	113	131
H1782	Pop20	d	168	240	144	148	120	122	194	194	181	185	207	215	364	400	250	278	108	152	275	275	105	113
H1770	Pop20	d	168	168	144	152	122	122	242	246	161	201	215	223	384	388	246	246	108	128	275	275	113	113
H1783	Pop20	d	168	168	148	148	120	122	198	230	169	177	211	215	376	384	254	270	136	148	275	275	113	129
H1771	Pop20	d	172	172	144	152	116	116	194	246	157	205	207	223	388	408	250	286	128	156	275	275	113	113
H1784	Pop20	d	168	176	148	152	116	122	190	198	157	161	207	211	416	416	250	250	132	152	275	275	113	133
H1772	Pop20	d	168	200	144	152	122	122	198	250	177	181	211	215	424	424	250	294	148	148	275	275	113	113
H1777	Pop20	d	232	232	148	156	122	122	234	246	161	173	207	207	404	412	250	250	148	148	275	275	113	129
H1785	Pop20	d	168	240	144	148	120	122	202	222	157	169	207	211	380	432	250	282	128	148	275	275	105	127
Y866	Pop8	d	212	236	152	164	130	130	210	242	181	205	187	215	264	264	286	286	156	164	275	279	113	115
Y804	Pop8	d	212	236	152	164	130	130	210	242	169	181	187	187	264	264	286	290	128	156	275	279	113	139
Y1333	Pop1	d	176	252	152	156	120	120	202	222	201	205	191	219	392	408	250	266	152	164	275	275	113	119
Y1341	Pop1	d	176	252	152	152	120	120	214	214	201	205	195	195	408	412	266	282	124	164	275	275	113	119
Y1348	Pop1	d	244	244	152	156	120	120	214	222	173	209	191	191	408	408	250	250	144	164	275	275	131	133
Y1334	Pop1	d	244	252	156	160	120	120	210	214	185	225	195	215	408	408	282	282	152	164	275	283	119	119
Y1342	Pop1	d	212	212	152	160	120	120	214	214	213	213	195	215	412	412	250	250	152	152	275	283	119	119
Y1350	Pop1	d	244	252	152	160	120	120	210	210	173	213	195	219	408	412	282	282	112	132	275	275	119	119
Y1335	Pop1	d	244	244	152	156	120	120	202	210	201	225	191	195	392	408	266	266	152	164	275	275	113	119
Y1343	Pop1	d	244	244	152	156	122	122	214	214	213	225	191	195	392	408	250	282	140	160	275	275	119	119
Y1351	Pop1	d	244	244	152	156	116	120	214	222	225	225	195	215	408	408	290	290	132	160	275	275	119	119
Y1336	Pop1	d	176	244	156	156	116	120	214	214	185	205	191	191	412	412	250	290	144	164	275	283	119	119
Y1344	Pop1	d	224	252	152	160	120	120	210	214	185	185	191	195	408	408	282	290	132	152	275	283	119	131
Y1352	Pop1	d	176	244	156	160	120	120	202	214	173	185	215	215	392	412	250	250	132	152	275	275	131	131
Y1337	Pop1	d	176	244	152	156	120	120	202	214	201	225	191	195	408	408	250	266	152	164	275	275	119	119
Y1345	Pop1	d	176	176	152	156	120	120	210	214	209	225	195	215	412	412	250	282	156	164	275	275	119	119
Y1353	Pop1	d	176	244	144	156	116	120	214	214	185	205	195	195	412	412	278	278	112	124	275	275	119	119
Y1338	Pop1	d	176	176	156	160	120	120	210	214	185	201	191	191	392	408	250	250	164	164	275	275	119	131
Y1346	Pop1	d	176	176	156	156	120	120	214	214	213	213	191	215	392	408	282	290	112	152	275	275	119	119
Y1354	Pop1	d	248	256	156	160	120	120	214	214	185	213	203	223	392	408	250	282	124	152	275	275	119	141
Y1339	Pop1	d	176	244	156	160	116	120	210	214	185	225	195	215	392	392	250	266	132	156	275	283	119	119
Y1347	Pop1	d	176	256	156	160	120	120	214	214	213	213	203	215	392	392	278	278	132	152	275	283	119	141
Y1355	Pop1	d	176	176	160	160	120	120	214	226	173	185	195	219	408	408	282	290	128	132	275	275	119	119
Y1332	Pop1	d	244	244	156	160	120	120	222	226	173	225	195	215	392	408	282	282	112	160	275	275	119	119
Y1340	Pop1	d	176	244	144	152	120	120	202	210	205	225	191	191	392	408	282	282	124	160	275	275	119	119
Y1349	Pop1	d	176	176	144	156	120	120	210	214	213	213	191	215	396	412	278	290	124	160	275	275	119	119
Y1356	Pop1	d	176	252	156	156	116	120	202	214	185	185	191	195	396	396	250	250	132	140	275	275	119	119
Y311	Pop10	d	168	256	152	156	120	120	210	242	153	205	203	211	268	268	286	298	104	132	275	275	113	113
Y319	Pop10	d	168	248	152	152	130	130	194	210	185	205	171	203	268	424	286	286	160	160	275	279	111	113
Y312	Pop10	d	168	172	152	152	120	122	242	242	169	185	211	215	268	268	266	286	136	152	275	275	101	115
Y918	Pop10	d	248	256	148	152	122	130	210	210	173	201	203	215	268	424	266	266	132	156	275	279	111	113
Y313	Pop10	d	168	172	152	156	120	130	202	202	153	165	219	219	260	260	266	266	104	128	275	279	111	113
Y919	Pop10	d	168	168	156	160	120	130	210	238	165	185	219	219	268	268	286	286	156	164	275	275	113	113
Y314	Pop10	d	256	256	152	152	120	130	202	210	181	197	171	211	340	432	266	266	132	156	275	275	101	113
Y920	Pop10	d	168	168	156	164	120	130	202	202	165	197	203	219	260	260	278	294	104	128	275	279	113	113
Y315	Pop10	d	168	168	148	152	120	120	210	246	165	169	211	215	252	268	286	298	104	128	275	275	113	113
Y921	Pop10	d	168	172	152	152	122	130	202	218	165	213	219	219	252	268	266	266	104	164	275	275	113	113
Y316	Pop10	d	168	168	152	156	120	120	210	246	153	169	203	211	268	268	266	282	132	152	275	275	113	113
Y922	Pop10	d	168	168	152	156	120	130	202	202	165	197	203	219	268	268	266	294	104	128	275	279	113	113
Y317	Pop10	d	168	256	152	156	120	120	210	242	153	205	203	211	268	268	286	298	104	132	275	275	113	113
Y318	Pop10	d	168	252	152	156	120	120	210	246	165	169	211	215	268	268	266	282	128	152	275	275	113	113
Y514	Pop11	d	168	172	148	148	122	130	210	210	161	185	171	211	316	392	250	250	132	136	275	275	113	113
Y522	Pop11	d	184	260	148	156	112	122	202	238	185	185	195	211	264	264	250	266	108	136	279	279	113	113
Y530	Pop11	d	168	260	148	152	120	122	234	242	157	201	211	227	372	392	254	266	156	164	275	275	113	115
Y515	Pop11	d	172	172	148	160	130	130	210	238	157	185	211	211	316	392	250	266	132	136	275	275	117	117
Y523	Pop11	d	172	172	152	152	122	122	242	242	157	181	215	227	392	392	250	250	124	132	275	279	113	117
Y531	Pop11	d	168	168	148	164	120	130	226	246	157	157	227	227	392	420	250	250	156	164	275	275	113	117
Y516	Pop11	d	168	172	148	152	122	122	210	210	185	197	215	215	392	420	250	250	128	128	275	279	115	115
Y524	Pop11	d	168	168	148	152	122	130	210	246	157	189	211	215	392	424	250	286	124	168	275	279	113	143
Y532	Pop11	d	172	184	156	164	130	130	206	246	177	177	215	215	264	412	250	250	136	156	191	275	113	117
Y517	Pop11	d	168	172	152	152	130	130	238	238	161	185	207	227	392	392	250	266	124	128	275	275	143	143
Y525	Pop11	d	168	172	148	148	122	130	238	238	157	161	211	227	316	316	250	266	128	132	275	279	117	143
Y533	Pop11	d	260	260	148	152	122	122	202	202	185	201	207	207	268	392	250	266	124	132	279	279	113	113
Y518	Pop11	d	168	168	152	152	122	130	238	238	157	181	211	211	248	248	250	254	116	140	275	275	113	113
Y526	Pop11	d	168	168	148	164	120	130	226	246	157	157	171	227	372	392	250	266	156	164	275	279	115	117
Y534	Pop11	d	168	260	148	148	120	122	242	246	161	185	211	211	316	372	246	250	128	156	275	279	117	143
Y519	Pop11	d	168	260	152	152	120	130	202	242	157	161	211	211	372	388	250	250	128	132	275	275	113	143
Y527	Pop11	d	172	172	148	160	122	130	238	242	157	197	211	227	316	392	250	250	132	136	275	279	117	117
Y537	Pop11	d	168	260	148	152	122	130	238	246	157	197	171	211	228	392	266	286	124	164	275	279	113	113
Y512	Pop11	d	168	168	152	152	122	130	218	246	161	181	227	227	264	388	250	250	156	156	275	279	113	115
Y520	Pop11	d	172	172	152	152	120	130	210	242	161	185	211	227	316	392	246	246	124	132	275	279	117	117
Y528	Pop11	d	168	168	148	148	120	130	238	242	157	161	211	215	316	372	250	250	124	128	275	279	117	143
Y513	Pop11	d	172	212	152	152	116	130	206	246	185	185	171	211	264	332	250	250	120	124	275	279	117	139
Y521	Pop11	d	168	172	148	152	122	122	238	246	189	197	203	211	228	316	266	266	128	132	275	279	113	143
Y529	Pop11	d	168	260	148	152	122	122	242	246	185	185	211	215	316	392	250	250	128	156	275	279	117	117
Y1364	Pop14	d	172	176	152	152	122	122	214	230	173	225	199	199	396	444	266	266	128	140	275	283	109	113
Y1372	Pop14	d	176	176	152	152	120	122	206	214	173	213	191	199	448	448	250	266	128	152	275	283	113	137
Y1380	Pop14	d	176	176	152	152	120	120	214	222	189	225	191	199	356	400	266	266	132	152	275	275	113	119
Y1388	Pop14	d	176	176	152	152	120	120	214	214	189	189	199	199	356	396	250	266	132	132	275	283	123	123
Y1365	Pop14	d	176	176	152	152	120	120	230	238	209	213	191	199	356	416	266	266	128	152	275	275	113	119
Y1373	Pop14	d	176	176	152	152	120	120	206	214	209	225	191	199	396	428	266	266	132	152	275	275	113	141
Y1381	Pop14	d	176	176	152	152	120	120	214	222	209	213	191	199	396	400	266	266	132	132	275	283	109	141
Y1366	Pop14	d	176	176	152	152	120	120	214	214	209	209	191	199	396	428	266	294	132	152	275	275	113	113
Y1374	Pop14	d	176	176	152	152	120	120	214	222	225	225	199	215	444	448	266	266	128	132	275	283	109	113
Y1382	Pop14	d	176	176	152	152	120	120	222	226	213	225	199	199	356	400	266	266	132	132	275	275	113	119
Y1367	Pop14	d	176	176	152	152	120	120	206	214	161	209	191	199	396	428	266	266	132	152	275	275	113	113
Y1375	Pop14	d	172	176	152	152	120	120	222	230	225	225	199	215	308	308	266	266	128	128	275	283	109	113
Y1383	Pop14	d	176	176	152	152	120	120	222	226	213	225	191	199	356	400	250	266	132	132	275	275	113	119
Y1368	Pop14	d	172	176	152	152	120	120	214	214	209	225	191	191	444	448	266	266	128	132	275	275	113	113
Y1376	Pop14	d	176	176	152	152	120	120	214	214	161	189	191	199	416	428	266	294	132	152	275	283	137	141
Y1384	Pop14	d	176	176	152	152	120	120	206	226	189	213	199	199	356	396	266	294	132	132	275	283	119	119
Y1369	Pop14	d	176	176	148	148	120	120	222	238	177	221	191	199	400	400	266	266	136	160	275	275	109	109
Y1377	Pop14	d	176	176	152	152	120	120	214	214	161	189	199	199	396	400	266	294	128	152	275	283	113	113
Y1385	Pop14	d	176	176	152	152	120	120	214	226	189	189	199	199	356	396	266	266	132	152	283	283	109	137
Y1370	Pop14	d	172	176	152	152	120	120	214	230	225	225	199	215	396	444	266	266	128	140	275	283	109	113
Y1378	Pop14	d	176	176	152	152	120	120	214	230	213	225	199	199	356	356	266	266	132	132	275	283	109	113
Y1386	Pop14	d	176	176	152	152	120	130	214	214	189	189	191	199	356	416	266	294	128	132	283	283	109	113
Y1371	Pop14	d	176	176	152	152	120	122	222	238	173	213	195	199	396	448	266	286	128	136	275	275	113	113
Y1379	Pop14	d	176	176	152	152	120	130	214	214	189	189	191	199	356	396	266	266	132	132	275	283	109	113
Y1387	Pop14	d	176	176	152	152	120	120	206	214	189	189	191	199	356	416	266	266	132	152	275	275	109	113
B26	Pop16	d	172	180	152	156	120	122	198	202	229	229	159	159	268	288	262	278	124	128	275	275	125	125
Y1399	Pop18	d	252	256	152	152	120	120	210	214	177	233	191	215	372	404	266	290	136	152	275	275	113	137
Y1400	Pop18	d	244	244	152	160	120	120	206	214	209	233	191	215	360	372	266	282	132	152	275	275	113	113
Y1401	Pop18	d	256	256	152	152	120	120	214	214	209	209	191	195	348	388	266	282	132	160	275	275	113	137
Y1402	Pop18	d	244	256	152	152	120	120	214	234	209	209	191	215	324	420	282	294	132	140	275	275	119	137
Y1403	Pop18	d	256	256	148	152	120	120	226	226	177	209	191	191	348	392	254	282	136	160	275	275	119	137
H1729	Pop20	d	168	196	148	152	120	122	190	234	173	181	195	211	376	428	286	286	148	156	275	275	105	129
H1730	Pop20	d	168	240	144	148	116	122	222	234	165	169	207	219	380	404	250	250	128	164	275	275	113	135
Y1526	Pop23	d	240	240	152	152	120	120	250	254	209	209	195	195	240	240	266	266	156	156	283	283	113	113
Y1534	Pop23	d	240	240	152	152	120	120	206	254	209	209	195	195	240	240	266	282	156	156	275	283	113	113
Y1542	Pop23	d	240	240	152	152	120	120	250	250	209	217	195	195	240	240	266	266	152	156	283	283	113	113
Y1527	Pop23	d	244	244	152	152	120	120	254	254	209	209	191	195	240	240	266	282	148	156	275	283	113	113
Y1535	Pop23	d	240	240	152	152	120	120	206	206	209	209	191	195	240	240	266	266	156	156	275	275	113	113
Y1543	Pop23	d	240	240	152	152	120	120	250	254	209	209	191	195	240	240	282	282	148	152	275	275	113	113
Y1520	Pop23	d	244	244	152	152	120	120	254	254	209	221	191	195	240	240	266	282	148	156	283	283	113	113
Y1528	Pop23	d	240	240	152	152	120	120	206	250	205	221	195	195	240	240	266	282	148	148	283	283	113	113
Y1536	Pop23	d	240	240	152	152	120	120	250	254	209	221	195	195	240	240	266	282	148	156	283	283	113	113
Y1544	Pop23	d	240	240	152	152	120	120	250	254	209	209	191	191	240	240	266	282	144	156	283	283	113	113
Y1521	Pop23	d	244	244	152	152	120	120	206	250	209	221	195	195	240	240	266	282	156	156	283	283	113	113
Y1529	Pop23	d	240	240	152	152	120	120	206	254	209	209	195	195	240	240	266	282	156	156	275	283	113	113
Y1537	Pop23	d	244	244	152	152	120	120	206	254	209	221	195	195	240	240	266	282	148	156	275	283	113	113
Y1522	Pop23	d	244	244	152	152	120	120	206	250	205	209	191	195	240	240	266	266	144	156	275	283	113	113
Y1530	Pop23	d	152	244	152	152	120	120	254	254	209	221	195	195	240	240	266	282	148	156	283	283	113	113
Y1538	Pop23	d	240	240	152	152	120	120	254	254	209	209	195	195	240	240	282	282	156	156	283	283	113	113
Y1523	Pop23	d	244	244	152	152	120	120	206	206	209	221	195	195	240	240	266	282	148	156	283	283	113	113
Y1531	Pop23	d	244	244	152	152	120	120	206	254	209	209	195	195	240	240	282	282	148	156	275	283	113	113
Y1539	Pop23	d	240	240	152	152	120	120	246	254	209	221	195	195	240	240	266	282	156	156	283	283	113	113
Y1524	Pop23	d	244	244	152	152	120	120	206	250	209	209	195	195	240	240	266	266	148	148	283	283	113	113
Y1532	Pop23	d	240	240	152	152	120	120	206	254	209	209	195	195	240	240	282	282	148	156	275	283	113	113
Y1540	Pop23	d	240	240	152	152	120	120	250	254	209	221	191	195	240	240	282	282	148	156	283	283	113	113
Y1525	Pop23	d	244	244	152	152	120	120	206	250	209	221	195	195	240	240	266	282	144	156	283	283	113	113
Y1533	Pop23	d	240	240	152	152	120	120	250	250	209	221	191	195	240	240	266	282	148	148	283	283	113	113
Y1541	Pop23	d	240	240	152	152	120	120	254	254	209	217	191	195	240	240	266	266	148	156	283	283	113	113
Y1317	Pop3	d	172	224	152	152	130	130	202	210	181	189	211	219	320	320	294	294	156	160	275	279	117	117
Y1325	Pop3	d	168	168	156	156	130	130	246	250	181	181	211	215	316	324	246	278	128	160	279	279	117	137
Y1310	Pop3	d	168	172	152	156	122	130	226	246	161	189	215	219	228	324	290	294	160	168	275	279	137	139
Y1318	Pop3	d	168	172	152	152	130	130	222	246	169	189	211	215	228	324	294	294	156	160	275	275	117	117
Y1326	Pop3	d	172	172	152	156	130	130	226	246	169	189	215	215	228	320	286	294	160	164	275	275	117	117
Y1311	Pop3	d	172	212	152	156	130	130	210	226	169	205	211	215	228	324	286	294	160	168	275	275	117	139
Y1319	Pop3	d	172	172	152	152	116	130	210	222	169	189	211	215	228	324	286	294	156	168	275	275	117	139
Y1327	Pop3	d	168	168	156	156	130	130	246	250	181	189	211	215	316	320	290	294	160	160	279	279	117	137
Y1312	Pop3	d	168	168	152	156	122	130	246	250	181	189	211	215	324	420	246	278	160	160	279	279	139	139
Y1320	Pop3	d	168	172	156	156	122	130	202	246	169	181	211	215	228	324	290	294	160	164	275	279	117	137
Y1328	Pop3	d	168	172	148	156	130	130	210	210	189	209	211	215	228	228	286	294	160	160	275	279	139	139
Y1313	Pop3	d	168	168	156	156	130	130	222	226	189	205	211	219	228	324	250	294	156	160	275	279	137	139
Y1321	Pop3	d	168	168	152	156	122	130	210	246	161	181	211	215	324	420	290	294	160	160	275	279	139	139
Y1329	Pop3	d	172	212	152	152	116	122	222	246	169	205	211	219	228	228	294	294	160	168	279	279	139	139
Y1314	Pop3	d	168	168	152	156	130	130	222	246	181	205	215	219	228	324	286	294	160	168	275	279	117	117
Y1322	Pop3	d	168	168	152	156	122	130	222	246	189	193	215	219	228	228	250	286	160	160	279	279	117	139
Y1330	Pop3	d	172	172	152	156	130	130	202	210	189	189	215	227	228	228	294	294	160	160	275	275	117	117
Y1315	Pop3	d	168	172	152	152	122	130	226	246	181	205	219	219	228	228	286	294	156	168	275	279	117	139
Y1323	Pop3	d	168	172	152	152	130	130	210	246	169	181	211	215	316	320	246	294	152	156	275	279	117	139
Y1331	Pop3	d	168	172	148	156	130	130	190	210	189	209	211	215	228	228	286	294	160	160	275	279	139	139
Y1316	Pop3	d	168	168	156	156	130	130	202	250	189	189	211	211	228	228	250	254	104	164	275	275	125	145
Y1324	Pop3	d	168	172	152	152	128	130	246	246	169	181	215	215	228	320	246	294	152	160	275	279	117	117
Y1555	Pop6	d	172	248	152	156	120	120	194	202	165	209	163	163	308	312	250	290	104	120	275	275	113	129
Y1563	Pop6	d	172	248	148	148	116	116	202	210	165	193	163	211	308	388	290	294	100	128	275	279	115	115
Y1571	Pop6	d	172	172	148	148	118	120	194	254	165	209	163	187	388	472	286	290	116	128	275	279	115	125
Y1556	Pop6	d	156	172	148	160	118	122	194	202	165	181	163	211	276	312	250	290	100	104	275	275	125	129
Y1564	Pop6	d	172	176	144	144	118	120	210	242	193	193	163	187	308	312	262	290	128	128	279	279	113	139
Y1572	Pop6	d	172	176	148	148	116	118	198	210	193	193	163	215	308	312	290	290	128	128	275	279	125	139
Y1557	Pop6	d	172	176	148	156	118	118	194	194	181	193	163	163	472	472	250	250	100	152	275	279	125	125
Y1565	Pop6	d	172	252	148	152	116	120	214	254	193	209	163	163	312	312	294	294	128	128	275	279	115	125
Y1573	Pop6	d	172	248	148	148	118	120	194	254	165	209	163	187	308	308	290	290	116	128	275	279	115	125
Y1550	Pop6	d	156	172	148	160	118	122	202	254	181	193	163	163	276	292	286	290	104	136	275	279	129	129
Y1558	Pop6	d	156	172	148	148	118	122	194	202	169	193	163	163	312	472	286	294	100	128	275	279	101	129
Y1566	Pop6	d	172	252	144	152	118	118	202	210	169	169	163	191	312	312	250	250	128	152	275	275	125	139
Y1574	Pop6	d	172	248	148	148	118	120	194	194	165	165	163	191	308	388	294	294	104	128	275	279	115	125
Y1551	Pop6	d	156	252	148	148	118	120	202	254	165	169	163	211	292	292	250	290	104	136	275	279	129	129
Y1559	Pop6	d	172	248	144	156	116	118	214	254	193	209	163	211	316	472	250	294	104	104	275	279	129	139
Y1567	Pop6	d	172	244	148	148	120	122	194	254	165	209	163	187	388	472	286	286	104	128	275	275	115	125
Y1552	Pop6	d	176	252	148	156	118	118	194	254	169	193	163	163	312	472	250	286	104	136	275	279	125	125
Y1560	Pop6	d	172	248	148	156	116	116	202	254	165	209	195	195	308	312	250	294	104	128	275	279	139	139
Y1568	Pop6	d	172	248	148	152	116	118	202	210	165	169	163	191	308	308	250	294	112	128	275	279	125	125
Y1553	Pop6	d	156	252	148	148	120	122	194	202	165	181	163	211	276	292	250	290	100	128	275	275	109	125
Y1561	Pop6	d	172	252	148	152	116	120	202	214	209	209	219	219	308	308	290	294	100	128	275	275	115	115
Y1569	Pop6	d	172	176	144	148	118	120	198	210	193	193	163	215	308	312	290	290	128	152	279	279	113	139
Y1554	Pop6	d	172	248	148	148	118	120	202	254	165	209	163	187	472	472	286	286	128	128	275	279	125	125
Y1562	Pop6	d	172	252	148	148	120	120	202	214	209	209	163	219	308	312	294	294	100	128	275	275	115	125
Y1570	Pop6	d	156	172	148	148	118	120	202	254	165	165	163	191	472	472	290	294	104	128	275	275	115	125
Y1404	Pop18	d	256	256	148	152	120	120	226	226	209	225	199	215	324	420	282	294	140	152	275	275	113	137
Y1412	Pop18	d	176	256	152	152	120	120	214	214	201	209	199	215	404	404	266	270	132	136	275	275	113	119
Y1420	Pop18	d	176	256	152	152	120	120	214	226	209	233	191	215	348	408	266	282	132	140	283	283	113	119
Y821	Pop18	d	176	256	152	152	120	120	214	214	201	213	191	199	372	408	266	266	136	164	275	275	119	137
Y1405	Pop18	d	168	168	152	152	120	120	226	234	209	221	191	191	328	408	266	266	152	152	275	283	113	113
Y1413	Pop18	d	256	256	152	152	120	120	214	226	209	213	191	199	360	404	254	270	152	164	275	283	113	113
Y822	Pop18	d	176	244	152	152	120	120	206	206	209	213	191	215	324	400	266	266	136	152	275	283	107	113
Y1406	Pop18	d	176	256	148	152	120	120	214	226	165	209	191	199	392	408	266	266	144	160	275	283	119	137
Y1414	Pop18	d	244	256	152	152	120	120	218	226	165	213	199	215	372	380	250	254	144	152	275	275	113	119
Y1407	Pop18	d	244	256	152	152	120	120	218	226	165	213	199	215	352	372	254	266	144	144	275	275	113	113
Y1415	Pop18	d	176	244	152	160	120	120	214	234	209	233	215	215	360	412	266	294	132	152	275	275	113	113
Y1408	Pop18	d	244	256	152	152	120	120	214	214	213	233	191	199	380	408	254	270	152	152	275	275	113	119
Y1416	Pop18	d	244	252	160	160	120	120	206	214	209	209	215	215	360	372	266	266	152	152	275	283	113	119
Y1409	Pop18	d	244	244	152	152	120	120	214	226	177	209	191	215	324	324	266	270	140	144	275	275	113	119
Y1417	Pop18	d	168	256	152	152	120	120	214	214	209	209	191	215	372	420	254	266	140	144	275	283	113	137
Y1410	Pop18	d	256	256	152	152	120	120	214	226	165	209	199	215	324	408	266	270	144	152	275	283	113	119
Y1418	Pop18	d	176	256	148	152	120	120	214	226	165	209	191	199	392	408	266	282	144	160	275	283	119	137
Y1411	Pop18	d	252	256	152	152	120	120	214	234	201	209	191	215	324	388	250	270	132	164	275	275	113	119
Y1419	Pop18	d	176	256	148	152	120	120	206	226	165	209	191	195	380	408	270	270	132	140	275	275	113	113
Y819	Pop18	d	176	244	152	160	120	120	214	226	201	209	215	215	392	404	266	266	136	160	275	275	113	119
Y1581	Pop22	d	172	260	152	168	116	116	202	218	177	209	195	195	312	316	262	262	104	104	275	279	115	125
Y1582	Pop22	d	172	260	148	168	120	120	202	218	169	209	163	195	308	312	262	290	104	104	279	279	113	115
Y1583	Pop22	d	168	248	148	160	120	120	218	218	169	193	163	195	308	308	262	294	160	160	275	279	115	115
Y1584	Pop22	d	172	248	160	160	120	120	202	202	177	193	163	219	308	308	246	262	104	120	275	279	125	125
Y1455	Pop2	d	176	256	152	152	120	120	214	218	177	189	191	199	328	432	250	250	136	136	283	283	109	113
Y1463	Pop2	d	176	256	152	152	120	120	206	214	169	189	195	211	328	420	250	294	136	152	283	283	137	137
Y1471	Pop2	d	256	256	152	152	120	120	214	214	169	209	199	199	432	432	250	250	136	152	275	283	113	137
Y1456	Pop2	d	180	256	152	152	120	120	214	214	169	213	199	231	420	432	250	294	136	136	275	283	113	137
Y1464	Pop2	d	256	256	152	152	120	120	214	214	213	213	191	199	328	328	250	250	132	152	283	283	137	137
Y1472	Pop2	d	248	256	152	152	120	120	214	214	189	213	191	199	328	432	282	294	136	156	275	283	109	137
Y1457	Pop2	d	176	176	152	152	120	120	218	230	209	213	191	199	328	328	250	250	132	136	283	283	109	137
Y1465	Pop2	d	256	256	152	152	120	120	214	230	177	213	191	199	328	432	282	294	136	152	283	283	109	137
Y1473	Pop2	d	176	256	152	152	120	120	214	218	209	213	191	199	328	328	250	250	136	136	283	283	109	137
Y1458	Pop2	d	176	256	152	156	120	120	214	214	209	209	191	199	328	328	294	294	136	136	283	283	109	137
Y1466	Pop2	d	180	248	152	196	120	120	214	230	169	189	199	231	328	328	294	294	152	152	275	283	137	137
Y1474	Pop2	d	256	256	152	152	120	120	214	214	209	213	191	199	328	328	250	250	132	136	275	283	113	137
Y1459	Pop2	d	256	256	152	152	120	120	214	214	189	209	199	199	328	328	286	290	136	152	275	283	113	137
Y1467	Pop2	d	180	256	152	152	120	120	214	230	169	209	199	199	328	420	250	294	120	152	275	283	113	137
Y1475	Pop2	d	180	248	152	152	120	120	214	230	213	213	199	199	328	328	250	294	120	156	275	283	113	137
Y1460	Pop2	d	176	256	152	156	120	120	214	230	209	209	199	199	432	432	250	250	132	136	275	275	113	137
Y1468	Pop2	d	176	176	152	152	120	120	214	230	177	209	191	199	328	328	250	250	136	136	283	283	109	137
Y1476	Pop2	d	180	180	152	156	120	120	214	214	169	213	199	199	432	432	250	294	120	136	275	283	137	137
Y1453	Pop2	d	256	256	152	152	120	120	214	214	209	213	199	199	328	328	250	294	132	136	283	283	109	113
Y1461	Pop2	d	176	256	152	152	120	120	230	230	169	189	199	199	332	352	250	250	136	156	283	283	109	113
Y1469	Pop2	d	176	256	152	152	120	120	214	214	189	209	195	199	328	328	250	286	132	152	275	283	113	137
Y1477	Pop2	d	176	176	152	152	120	120	214	214	213	213	191	199	428	428	250	250	136	152	275	283	109	113
Y1454	Pop2	d	256	256	152	152	120	120	214	230	209	213	199	199	328	328	250	294	132	152	283	283	109	113
Y1462	Pop2	d	176	176	152	152	120	120	214	230	209	213	191	199	328	328	250	266	132	136	283	283	109	137
Y1470	Pop2	d	176	176	152	152	120	120	218	230	177	177	191	199	328	328	250	250	136	136	283	283	109	137
Y1424	Pop9	d	180	208	144	148	112	120	214	226	237	237	171	199	300	400	286	286	148	152	191	275	113	141
Y1432	Pop9	d	172	176	152	160	116	118	222	222	189	237	171	199	472	472	254	290	112	156	275	275	113	135
Y1440	Pop9	d	172	176	152	152	116	116	194	222	169	189	175	215	472	472	254	254	148	156	275	275	113	135
Y1425	Pop9	d	176	208	152	152	116	120	206	226	209	237	195	215	400	448	282	286	148	156	275	275	107	121
Y1433	Pop9	d	172	208	144	160	116	120	210	222	165	237	199	215	428	472	282	282	112	156	275	275	113	135
Y1441	Pop9	d	244	256	144	152	120	120	206	206	165	237	195	199	400	432	282	286	148	156	275	275	107	107
Y1426	Pop9	d	176	176	144	144	120	120	206	222	165	193	215	215	384	448	282	290	156	156	275	275	105	113
Y1434	Pop9	d	176	256	152	160	116	120	206	226	189	237	199	215	384	400	246	266	132	148	275	275	113	135
Y1442	Pop9	d	172	176	144	160	116	120	194	222	165	237	171	215	384	416	246	290	112	156	275	275	113	135
Y1427	Pop9	d	176	268	144	164	120	120	222	222	165	165	215	215	384	396	290	290	148	156	275	275	113	113
Y1435	Pop9	d	176	256	144	160	116	120	206	206	165	189	199	215	472	472	246	246	132	156	275	275	121	135
Y1443	Pop9	d	176	176	152	152	116	116	206	222	209	237	195	215	384	400	266	290	148	156	275	275	107	121
Y1428	Pop9	d	172	176	152	152	116	120	206	226	165	237	215	215	384	472	254	266	132	156	275	275	113	113
Y1436	Pop9	d	176	248	144	152	120	120	206	226	165	193	199	199	400	472	254	266	148	156	275	275	113	113
Y1444	Pop9	d	176	256	148	152	120	120	214	226	209	209	191	199	424	424	250	266	160	160	275	275	109	141
Y1421	Pop9	d	176	176	144	160	116	116	194	206	237	237	171	215	472	472	246	246	132	156	275	275	113	113
Y1429	Pop9	d	172	256	152	152	116	116	206	210	189	237	199	199	444	472	270	274	116	132	259	259	113	135
Y1437	Pop9	d	176	208	144	200	116	120	210	222	165	169	175	175	472	472	266	282	156	156	275	275	121	121
Y1445	Pop9	d	208	208	160	200	116	120	210	222	169	169	171	175	472	472	246	290	112	132	275	275	113	121
Y1422	Pop9	d	172	268	144	160	116	120	222	222	169	193	175	215	384	472	246	266	148	156	275	275	113	135
Y1430	Pop9	d	172	176	144	152	116	120	206	226	165	181	195	199	384	448	282	290	148	156	275	275	107	113
Y1438	Pop9	d	176	208	144	152	120	120	206	226	165	209	215	215	384	400	286	290	148	156	275	275	113	133
Y1423	Pop9	d	176	248	144	152	120	120	222	222	165	165	215	215	472	472	266	282	148	156	275	275	113	113
Y1431	Pop9	d	172	256	152	152	116	120	194	206	165	237	199	215	472	472	246	286	132	148	275	275	113	113
Y1439	Pop9	d	172	268	144	160	116	120	222	222	193	237	159	207	416	476	242	286	144	144	271	271	99	123
Y1585	Pop22	d	168	172	148	156	118	120	202	254	165	209	163	163	308	316	246	250	104	104	275	275	125	129
Y1593	Pop22	d	172	172	152	152	118	118	194	218	169	169	195	195	308	316	262	294	104	104	275	279	115	115
Y1601	Pop22	d	172	172	144	148	116	120	214	254	209	209	195	195	316	388	246	294	104	104	275	275	125	129
Y1586	Pop22	d	172	252	148	160	116	118	202	202	169	177	163	195	312	316	262	290	104	128	275	275	125	125
Y1594	Pop22	d	168	168	148	148	116	120	202	218	169	181	195	195	308	308	262	290	104	160	275	275	125	139
Y1602	Pop22	d	260	260	144	152	116	120	194	218	169	169	163	195	308	308	262	294	100	152	275	279	115	115
Y1587	Pop22	d	252	260	152	152	116	118	210	214	169	209	163	163	308	316	246	262	100	104	275	279	115	125
Y1595	Pop22	d	172	172	148	148	120	120	202	202	169	169	163	163	308	308	262	294	100	120	275	275	125	125
Y1603	Pop22	d	260	260	144	152	118	120	194	214	169	169	195	195	308	308	294	294	100	104	275	275	115	125
Y1588	Pop22	d	172	260	152	152	118	118	214	214	169	181	163	195	308	316	294	294	104	104	275	279	115	125
Y1596	Pop22	d	172	260	148	152	116	120	214	214	169	181	163	195	308	316	262	294	104	104	275	279	115	115
Y1604	Pop22	d	172	172	144	152	116	120	194	218	169	181	163	195	308	308	262	294	100	152	275	279	115	115
Y1589	Pop22	d	172	260	148	152	116	116	194	202	169	193	191	195	316	316	262	262	100	104	279	279	115	125
Y1597	Pop22	d	172	172	152	168	116	120	202	214	177	209	195	195	316	316	294	294	120	160	275	279	125	129
Y1605	Pop22	d	172	172	148	152	116	118	202	202	209	209	163	195	308	316	246	294	104	104	275	275	115	129
Y1590	Pop22	d	168	172	152	152	120	120	218	218	169	169	163	195	308	312	246	262	104	160	275	279	115	125
Y1598	Pop22	d	172	172	148	152	116	118	214	214	169	169	195	195	308	308	262	294	104	152	275	279	115	125
Y1591	Pop22	d	172	252	148	152	116	120	210	214	209	237	163	195	312	312	246	262	100	104	275	279	125	125
Y1599	Pop22	d	172	252	148	160	116	118	214	254	177	209	195	195	312	316	262	294	104	104	275	275	125	129
Y1592	Pop22	d	172	172	160	160	116	120	194	194	169	193	163	195	308	316	262	262	104	104	275	279	125	129
Y1600	Pop22	d	172	260	144	152	116	120	194	214	169	181	163	195	308	316	294	294	100	104	275	275	115	115
Y1487	Pop27	d	176	176	160	160	120	120	198	214	205	205	215	219	412	412	250	250	164	164	275	275	111	141
Y1495	Pop27	d	176	252	160	160	120	120	198	214	205	205	215	215	400	412	250	250	144	144	275	275	111	141
Y1503	Pop27	d	176	176	160	160	120	120	198	198	205	205	215	219	400	400	250	250	144	164	275	275	111	111
Y1488	Pop27	d	176	176	160	160	120	120	198	214	205	205	215	219	400	412	250	250	144	144	275	275	111	141
Y1496	Pop27	d	176	176	160	160	120	120	198	214	205	205	215	215	400	412	250	250	144	164	275	275	111	141
Y1504	Pop27	d	176	176	160	160	120	120	198	214	205	205	215	219	400	412	250	278	164	164	275	275	111	111
Y1489	Pop27	d	176	176	160	160	120	120	198	214	205	205	215	219	400	412	250	250	144	144	275	275	111	141
Y1497	Pop27	d	176	176	160	160	120	120	198	214	205	205	215	219	400	412	250	250	144	144	275	275	111	141
Y1505	Pop27	d	176	252	160	160	120	120	198	214	205	205	215	219	400	412	250	250	144	164	275	275	111	141
Y1490	Pop27	d	176	252	160	160	120	120	198	214	205	205	215	219	400	412	250	250	164	164	275	275	111	141
Y1498	Pop27	d	176	176	160	160	120	120	198	214	205	205	215	215	400	412	250	250	144	164	275	275	111	141
Y1506	Pop27	d	176	252	160	160	120	120	198	214	205	205	215	215	400	412	250	250	144	144	275	275	111	111
Y1491	Pop27	d	176	252	160	160	120	120	198	214	205	205	147	215	400	412	250	250	144	164	275	275	111	147
Y1499	Pop27	d	176	176	160	160	120	120	198	214	205	205	147	215	400	412	250	250	144	164	275	275	111	147
Y1508	Pop27	d	176	252	160	160	120	120	198	214	205	205	215	215	400	412	250	250	144	164	275	275	111	147
Y1492	Pop27	d	176	252	160	160	120	120	198	214	205	205	215	219	400	412	250	250	164	164	275	275	111	141
Y1500	Pop27	d	176	176	160	160	120	120	198	214	205	205	215	219	400	412	250	250	164	164	275	275	111	111
Y1509	Pop27	d	176	176	160	160	120	120	198	214	205	205	219	219	400	400	250	278	144	164	275	275	111	141
Y1493	Pop27	d	176	252	160	160	120	120	198	214	205	205	215	219	400	412	250	250	144	164	275	275	111	147
Y1501	Pop27	d	176	176	160	160	120	120	198	214	205	205	215	219	400	412	250	250	144	164	275	275	111	147
Y1510	Pop27	d	176	252	160	160	120	120	198	214	205	205	215	215	400	412	250	250	144	144	275	275	111	111
Y1486	Pop27	d	176	176	160	160	120	120	198	214	205	205	215	215	400	412	250	250	144	164	275	275	111	141
Y1494	Pop27	d	176	252	160	160	120	120	214	214	205	205	215	219	412	412	250	250	144	164	275	275	111	111
Y1502	Pop27	d	176	176	160	160	120	120	198	214	205	205	215	215	400	412	250	250	144	164	275	275	111	147
Y1511	Pop27	d	176	176	160	160	120	120	198	214	205	205	215	219	400	412	250	250	144	164	275	275	111	147
Y1272	Pop28	d	176	176	152	160	120	120	206	206	181	205	191	191	404	412	294	294	160	160	275	275	137	137
Y1280	Pop28	d	164	164	152	152	120	120	262	262	181	205	179	179	404	412	286	286	148	148	275	275	137	137
Y1288	Pop28	d	176	176	152	160	120	120	262	262	181	205	191	191	276	276	294	294	160	164	275	275	113	137
Y1271	Pop28	d	172	172	152	152	120	120	262	262	181	181	187	187	404	412	266	294	152	152	275	275	113	137
Y1249	Pop29	d	220	244	152	156	120	120	206	206	153	169	167	203	252	412	254	266	136	136	275	275	113	133
Y1257	Pop29	d	236	244	152	156	120	120	230	238	209	221	183	199	252	396	254	266	120	128	283	283	113	137
Y1265	Pop29	d	168	176	152	156	120	120	198	214	177	181	215	215	352	396	266	278	128	132	275	275	113	133
Y739	Pop30	d	244	244	152	156	120	120	214	222	165	209	199	199	384	420	266	266	156	164	275	275	137	141
Y748	Pop30	d	176	176	152	152	120	120	206	214	193	193	191	195	384	408	270	270	152	152	275	275	137	141
Y1273	Pop28	d	168	168	152	152	120	120	262	262	181	205	183	183	404	408	262	290	152	152	275	275	113	137
Y1281	Pop28	d	156	232	152	152	120	120	262	262	181	181	171	171	412	412	258	286	136	144	275	275	113	113
Y1289	Pop28	d	168	168	152	160	120	120	262	262	205	205	183	183	328	412	290	290	152	152	275	283	113	137
Y1242	Pop29	d	160	168	152	156	120	122	214	234	177	177	183	183	368	368	246	246	140	144	179	275	113	133
Y1250	Pop29	d	220	244	152	156	122	130	198	198	181	209	179	179	332	388	230	230	104	120	275	275	115	115
Y1258	Pop29	d	180	252	152	156	120	120	214	214	185	221	191	203	376	388	250	274	124	128	275	275	109	135
Y1266	Pop29	d	216	216	152	156	120	122	214	214	173	209	199	199	376	376	278	278	132	136	275	283	113	113
Y740	Pop30	d	176	176	152	156	120	122	218	218	209	209	199	199	364	448	266	266	152	164	275	275	141	141
Y749	Pop30	d	176	244	152	152	120	122	210	222	193	209	199	199	364	364	266	278	152	152	275	275	113	141
Y1274	Pop28	d	176	176	152	152	120	120	262	262	177	181	191	219	412	412	294	294	160	160	275	275	137	137
Y1282	Pop28	d	164	164	152	152	120	120	254	254	177	205	179	179	328	404	286	286	148	152	275	275	113	137
Y1290	Pop28	d	176	176	152	152	120	120	262	262	177	177	191	191	328	408	294	294	160	164	275	275	113	137
Y1243	Pop29	d	248	256	148	152	120	130	214	238	181	209	191	199	392	436	250	278	132	136	275	275	113	137
Y1251	Pop29	d	176	248	152	156	120	120	198	198	185	221	191	191	436	436	250	278	128	132	275	275	113	113
Y1259	Pop29	d	176	176	156	156	120	120	214	214	185	209	199	199	252	396	266	278	156	160	275	275	131	137
Y733	Pop30	d	216	216	152	152	120	120	206	218	193	209	199	199	408	420	266	266	152	152	275	275	137	141
Y742	Pop30	d	176	176	152	156	120	120	210	218	165	193	199	199	420	448	266	266	152	164	275	275	137	137
Y750	Pop30	d	176	176	152	152	120	120	206	230	181	193	187	187	384	420	266	278	144	144	275	275	109	137
Y1275	Pop28	d	176	176	152	152	120	120	262	262	181	205	191	191	412	412	266	294	160	160	275	275	137	137
Y1283	Pop28	d	176	176	152	152	120	120	262	262	181	205	191	191	328	408	294	294	160	160	275	275	137	137
Y1291	Pop28	d	176	244	152	152	120	120	262	262	181	181	191	191	404	408	294	294	160	164	275	275	113	113
Y1244	Pop29	d	172	176	152	152	120	120	234	238	177	177	191	215	372	376	250	278	140	160	275	283	113	137
Y1252	Pop29	d	176	176	156	156	120	120	206	214	185	209	199	207	372	376	250	278	156	164	275	275	113	131
Y1260	Pop29	d	248	256	152	156	120	122	230	234	185	209	195	199	388	436	254	254	132	152	275	275	113	133
Y734	Pop30	d	176	176	152	152	120	120	222	222	193	193	163	195	416	420	266	278	152	164	275	283	137	137
Y743	Pop30	d	176	176	152	156	120	120	222	222	209	225	215	215	384	420	266	266	144	152	275	275	137	141
Y751	Pop30	d	176	244	152	152	120	122	206	230	193	225	191	191	384	392	266	278	140	144	275	283	109	137
Y1276	Pop28	d	260	260	152	152	120	120	262	262	177	181	191	191	412	412	266	294	160	160	275	275	113	113
Y1284	Pop28	d	176	176	160	160	120	120	262	262	181	205	191	191	412	412	294	294	160	160	275	283	137	137
Y1292	Pop28	d	176	176	152	152	120	120	262	262	181	205	191	191	404	404	266	294	160	160	275	275	113	137
Y1245	Pop29	d	220	248	152	152	120	120	238	238	177	181	191	191	332	332	266	266	128	160	275	275	113	119
Y1253	Pop29	d	176	176	148	152	120	122	238	238	185	209	191	199	360	368	254	278	136	160	275	283	113	137
Y1261	Pop29	d	176	192	156	156	120	120	198	234	177	193	195	195	288	388	278	278	140	160	275	275	113	137
Y735	Pop30	d	176	176	152	156	120	120	210	222	193	209	199	199	420	448	266	266	144	164	275	275	137	141
Y744	Pop30	d	176	176	152	156	120	122	222	222	209	209	199	199	420	448	266	278	144	164	275	275	141	141
Y753	Pop30	d	176	244	152	152	120	120	206	226	193	225	191	199	380	412	266	266	140	144	275	283	109	137
Y1277	Pop28	d	176	176	152	152	120	120	262	262	181	205	191	191	412	412	294	294	160	160	275	275	113	137
Y1285	Pop28	d	176	176	152	152	120	120	262	262	177	181	191	199	404	412	294	294	160	160	275	275	113	137
Y1293	Pop28	d	176	176	152	152	120	120	262	262	177	181	191	191	328	412	294	294	128	128	275	275	137	137
Y1246	Pop29	d	168	220	156	160	120	120	198	214	177	181	199	215	252	252	250	266	152	160	275	275	113	113
Y1254	Pop29	d	164	172	156	156	120	120	214	214	153	177	215	215	352	396	266	278	128	128	275	275	113	133
Y1262	Pop29	d	220	260	148	152	120	120	210	234	173	209	199	215	252	376	254	266	152	160	275	283	113	131
Y736	Pop30	d	208	216	152	152	120	120	210	218	165	193	199	199	364	448	266	266	144	152	275	275	137	141
Y745	Pop30	d	176	244	152	152	120	120	214	218	165	193	199	199	364	364	266	266	152	164	275	275	109	137
Y1278	Pop28	d	176	176	152	152	120	120	262	262	205	205	191	191	404	412	294	294	160	160	275	275	137	137
Y1286	Pop28	d	176	176	152	160	120	120	262	262	181	205	191	191	412	412	294	294	160	160	275	275	137	137
Y1294	Pop28	d	176	176	152	152	120	120	262	262	205	205	191	191	404	404	266	294	160	164	275	275	113	113
Y1247	Pop29	d	192	244	148	156	120	122	234	234	209	221	191	191	364	428	266	278	140	152	275	275	131	131
Y1255	Pop29	d	220	248	152	152	120	122	198	214	181	221	195	199	288	288	250	278	132	132	275	275	113	113
Y1263	Pop29	d	196	196	148	152	120	120	198	214	177	181	191	191	368	436	258	278	128	136	275	275	115	135
Y737	Pop30	d	176	176	152	156	120	120	210	222	165	165	199	199	364	420	266	270	152	152	275	275	109	141
Y746	Pop30	d	176	244	152	152	120	122	210	222	193	209	199	199	364	364	266	266	152	156	275	275	109	137
Y1279	Pop28	d	176	176	152	160	120	120	262	262	181	181	191	191	412	412	294	294	160	164	275	275	137	137
Y1287	Pop28	d	176	176	152	160	120	120	262	262	181	181	187	191	404	412	294	294	160	160	275	275	137	137
Y1295	Pop28	d	176	176	152	152	120	120	262	262	205	205	191	191	404	408	266	294	160	164	275	275	113	137
Y1248	Pop29	d	168	256	152	152	120	120	214	234	209	221	195	215	396	396	254	278	140	160	283	283	113	137
Y1256	Pop29	d	220	248	152	160	120	122	198	206	169	221	199	215	376	396	250	278	96	160	275	275	113	113
Y1264	Pop29	d	168	176	152	156	120	120	214	230	153	177	159	215	352	396	250	250	132	132	275	275	133	137
Y738	Pop30	d	176	176	152	156	120	122	210	230	193	225	215	215	384	416	266	266	144	152	275	275	109	141
Y747	Pop30	d	176	244	152	152	120	122	218	230	193	209	199	199	420	420	266	266	152	164	275	275	137	137
Y741	Pop30	d	244	244	152	152	120	122	214	222	165	193	199	199	384	448	266	270	156	164	275	275	109	137
Y752	Pop30	d	176	244	152	156	120	120	218	218	193	209	195	199	364	384	266	266	144	156	275	275	113	141
